# Supplementary material for: Analysis and validation of macromolecular B values
Source: Acta Crystallogr D Struct Biol. 2019 Apr 30;75(Pt 5):505–18. doi: 10.1107/S2059798319004807 (PMC6503761; doi:10.1107/S2059798319004807)
Supplement: Supplementary file 1 [file d-75-00505-sup1.txt]

HEADER    OXIDOREDUCTASE                          18-APR-05   2BP7              
TITLE      DEHYDROGENASE (E1)                                                   
COMPND     DEHYDROGENASE (E1)
REMARK   3
REMARK   3 REFINEMENT.
REMARK   3   PROGRAM     : REFMAC 5.8.0238  
REMARK   3   AUTHORS     : MURSHUDOV,SKUBAK,LEBEDEV,PANNU,
REMARK   3                 STEINER,NICHOLLS,WINN,LONG,VAGIN
REMARK   3
REMARK   3    REFINEMENT TARGET : MAXIMUM LIKELIHOOD
REMARK   3
REMARK   3  DATA USED IN REFINEMENT.
REMARK   3   RESOLUTION RANGE HIGH (ANGSTROMS) :   2.90
REMARK   3   RESOLUTION RANGE LOW  (ANGSTROMS) :  19.99
REMARK   3   DATA CUTOFF            (SIGMA(F)) : NONE
REMARK   3   COMPLETENESS FOR RANGE        (%) :  76.19
REMARK   3   NUMBER OF REFLECTIONS             :   73030
REMARK   3
REMARK   3  FIT TO DATA USED IN REFINEMENT.
REMARK   3   CROSS-VALIDATION METHOD          : THROUGHOUT
REMARK   3   FREE R VALUE TEST SET SELECTION  : RANDOM
REMARK   3   R VALUE     (WORKING + TEST SET) : 0.16364
REMARK   3   R VALUE            (WORKING SET) :  0.16035
REMARK   3   FREE R VALUE                     :  0.22508
REMARK   3   FREE R VALUE TEST SET SIZE   (%) :  5.0
REMARK   3   FREE R VALUE TEST SET COUNT      :  3870
REMARK   3
REMARK   3  FIT IN THE HIGHEST RESOLUTION BIN.
REMARK   3   TOTAL NUMBER OF BINS USED           :      20
REMARK   3   BIN RESOLUTION RANGE HIGH           :    2.900
REMARK   3   BIN RESOLUTION RANGE LOW            :    2.974
REMARK   3   REFLECTION IN BIN     (WORKING SET) :     2425
REMARK   3   BIN COMPLETENESS (WORKING+TEST) (%) :    35.68
REMARK   3   BIN R VALUE           (WORKING SET) :    0.287
REMARK   3   BIN FREE R VALUE SET COUNT          :      126
REMARK   3   BIN FREE R VALUE                    :    0.368
REMARK   3
REMARK   3  NUMBER OF NON-HYDROGEN ATOMS USED IN REFINEMENT.
REMARK   3   ALL ATOMS                :    23269
REMARK   3
REMARK   3  B VALUES.
REMARK   3   FROM WILSON PLOT           (A**2) : NULL
REMARK   3   MEAN B VALUE      (OVERALL, A**2) :  40.449
REMARK   3   OVERALL ANISOTROPIC B VALUE.
REMARK   3    B11 (A**2) :    -0.09
REMARK   3    B22 (A**2) :    -0.09
REMARK   3    B33 (A**2) :     0.30
REMARK   3    B12 (A**2) :    -0.05
REMARK   3    B13 (A**2) :     0.00
REMARK   3    B23 (A**2) :     0.00
REMARK   3
REMARK   3  ESTIMATED OVERALL COORDINATE ERROR.
REMARK   3   ESU BASED ON R VALUE                            (A): NULL
REMARK   3   ESU BASED ON FREE R VALUE                       (A):   0.410
REMARK   3   ESU BASED ON MAXIMUM LIKELIHOOD                 (A):   0.257
REMARK   3   ESU FOR B VALUES BASED ON MAXIMUM LIKELIHOOD (A**2):  14.026
REMARK   3
REMARK   3 CORRELATION COEFFICIENTS.
REMARK   3   CORRELATION COEFFICIENT FO-FC      :   0.947
REMARK   3   CORRELATION COEFFICIENT FO-FC FREE :   0.890
REMARK   3
REMARK   3  RMS DEVIATIONS FROM IDEAL VALUES        COUNT    RMS    WEIGHT
REMARK   3   BOND LENGTHS REFINED ATOMS        (A): 23782 ; 0.008 ; 0.013
REMARK   3   BOND LENGTHS OTHERS               (A): 21534 ; 0.001 ; 0.017
REMARK   3   BOND ANGLES REFINED ATOMS   (DEGREES): 32354 ; 1.653 ; 1.646
REMARK   3   BOND ANGLES OTHERS          (DEGREES): 49838 ; 1.233 ; 1.571
REMARK   3   TORSION ANGLES, PERIOD 1    (DEGREES):  2974 ; 7.897 ; 5.000
REMARK   3   TORSION ANGLES, PERIOD 2    (DEGREES):  1288 ;31.554 ;21.273
REMARK   3   TORSION ANGLES, PERIOD 3    (DEGREES):  3724 ;20.104 ;15.000
REMARK   3   TORSION ANGLES, PERIOD 4    (DEGREES):   188 ;20.602 ;15.000
REMARK   3   CHIRAL-CENTER RESTRAINTS       (A**3):  3054 ; 0.064 ; 0.200
REMARK   3   GENERAL PLANES REFINED ATOMS      (A): 27066 ; 0.006 ; 0.020
REMARK   3   GENERAL PLANES OTHERS             (A):  5186 ; 0.002 ; 0.020
REMARK   3
REMARK   3  ISOTROPIC THERMAL FACTOR RESTRAINTS.     COUNT   RMS    WEIGHT
REMARK   3   MAIN-CHAIN BOND REFINED ATOMS  (A**2): 11920 ; 2.790 ; 4.215
REMARK   3   MAIN-CHAIN BOND OTHER ATOMS    (A**2): 11919 ; 2.788 ; 4.214
REMARK   3   MAIN-CHAIN ANGLE REFINED ATOMS (A**2): 14886 ; 4.505 ; 6.317
REMARK   3   MAIN-CHAIN ANGLE OTHER ATOMS (A**2)  : 14887 ; 4.505 ; 6.318
REMARK   3   SIDE-CHAIN BOND REFINED ATOMS  (A**2): 11862 ; 2.999 ; 4.508
REMARK   3   SIDE-CHAIN BOND OTHER ATOMS  (A**2)  : 11854 ; 2.994 ; 4.506
REMARK   3   SIDE-CHAIN ANGLE OTHER ATOMS (A**2)  : 17455 ; 4.800 ; 6.646
REMARK   3   LONG RANGE B REFINED ATOMS (A**2)    : 26798 ; 6.901 ;49.513
REMARK   3   LONG RANGE B OTHER ATOMS (A**2)      : 26798 ; 6.901 ;49.513
REMARK   3
REMARK   3  NCS RESTRAINTS STATISTICS
REMARK   3   NUMBER OF NCS GROUPS : NULL
REMARK   3
REMARK   3  TWIN DETAILS
REMARK   3   NUMBER OF TWIN DOMAINS  : NULL
REMARK   3
REMARK   3
REMARK   3  TLS DETAILS
REMARK   3   NUMBER OF TLS GROUPS  : NULL
REMARK   3
REMARK   3
REMARK   3  BULK SOLVENT MODELLING.
REMARK   3   METHOD USED :  MASK
REMARK   3   PARAMETERS FOR MASK CALCULATION
REMARK   3   VDW PROBE RADIUS   :   1.20
REMARK   3   ION PROBE RADIUS   :   0.80
REMARK   3   SHRINKAGE RADIUS   :   0.80
REMARK   3
REMARK   3  OTHER REFINEMENT REMARKS:
REMARK   3  HYDROGENS HAVE BEEN ADDED IN THE RIDING POSITIONS
REMARK   3  U VALUES      : REFINED INDIVIDUALLY
REMARK   3
CISPEP   1 TRP B  255    PRO B  256                    0.00
CISPEP   2 TRP H  255    PRO H  256                    0.00
CISPEP   3 TRP D  255    PRO D  256                    0.00
CISPEP   4 TRP F  255    PRO F  256                    0.00
CRYST1  156.866  156.866  619.605  90.00  90.00 120.00 P 61 2 2                 
SCALE1      0.006375  0.003681  0.000000        0.00000                         
SCALE2     -0.000000  0.007361  0.000000        0.00000                         
SCALE3      0.000000 -0.000000  0.001614        0.00000                         
ATOM      1  N   ALA A   1      43.277 115.601 243.027  1.00 83.99           N
ATOM      2  CA  ALA A   1      42.251 114.918 243.888  1.00 74.71           C
ATOM      3  CB  ALA A   1      40.978 114.616 243.093  1.00 62.55           C
ATOM      4  C   ALA A   1      42.889 113.663 244.510  1.00 72.93           C
ATOM      5  O   ALA A   1      43.725 112.999 243.848  1.00 61.64           O
ATOM      6  N   ASN A   2      42.553 113.400 245.774  1.00 72.90           N
ATOM      7  CA  ASN A   2      42.708 112.080 246.450  1.00 74.30           C
ATOM      8  CB  ASN A   2      43.420 112.265 247.804  1.00 68.58           C
ATOM      9  CG  ASN A   2      42.854 111.455 248.958  1.00 60.93           C
ATOM     10  OD1 ASN A   2      42.588 110.265 248.838  1.00 54.36           O
ATOM     11  ND2 ASN A   2      42.697 112.086 250.107  1.00 58.19           N
ATOM     12  C   ASN A   2      41.305 111.448 246.493  1.00 75.14           C
ATOM     13  O   ASN A   2      40.402 112.115 247.040  1.00 73.85           O
ATOM     14  N   GLU A   3      41.109 110.241 245.928  1.00 71.86           N
ATOM     15  CA  GLU A   3      39.751 109.669 245.663  1.00 64.89           C
ATOM     16  CB  GLU A   3      39.789 108.671 244.513  1.00 67.22           C
ATOM     17  CG  GLU A   3      40.545 109.168 243.310  1.00 74.43           C
ATOM     18  CD  GLU A   3      39.831 108.887 241.999  1.00 88.20           C
ATOM     19  OE1 GLU A   3      38.855 108.078 241.987  1.00 92.57           O
ATOM     20  OE2 GLU A   3      40.251 109.483 240.991  1.00 96.01           O
ATOM     21  C   GLU A   3      39.142 108.936 246.871  1.00 57.42           C
ATOM     22  O   GLU A   3      38.005 108.469 246.722  1.00 51.32           O
ATOM     23  N   TYR A   4      39.837 108.864 248.016  1.00 52.91           N
ATOM     24  CA  TYR A   4      39.572 107.904 249.122  1.00 44.56           C
ATOM     25  CB  TYR A   4      40.878 107.430 249.759  1.00 41.00           C
ATOM     26  CG  TYR A   4      41.751 106.625 248.840  1.00 38.75           C
ATOM     27  CD1 TYR A   4      42.573 107.235 247.910  1.00 38.18           C
ATOM     28  CE1 TYR A   4      43.389 106.497 247.075  1.00 38.59           C
ATOM     29  CZ  TYR A   4      43.370 105.119 247.148  1.00 39.18           C
ATOM     30  OH  TYR A   4      44.150 104.370 246.327  1.00 39.05           O
ATOM     31  CE2 TYR A   4      42.544 104.491 248.058  1.00 40.16           C
ATOM     32  CD2 TYR A   4      41.748 105.247 248.899  1.00 39.93           C
ATOM     33  C   TYR A   4      38.676 108.504 250.211  1.00 40.75           C
ATOM     34  O   TYR A   4      38.911 109.636 250.682  1.00 34.02           O
ATOM     35  N   ALA A   5      37.717 107.685 250.646  1.00 40.98           N
ATOM     36  CA  ALA A   5      36.796 107.949 251.768  1.00 42.14           C
ATOM     37  CB  ALA A   5      35.900 106.753 251.956  1.00 45.29           C
ATOM     38  C   ALA A   5      37.599 108.213 253.031  1.00 40.99           C
ATOM     39  O   ALA A   5      38.627 107.583 253.250  1.00 43.25           O
ATOM     40  N   PRO A   6      37.148 109.117 253.921  1.00 38.48           N
ATOM     41  CA  PRO A   6      37.710 109.197 255.268  1.00 39.12           C
ATOM     42  CB  PRO A   6      36.697 110.078 256.013  1.00 38.46           C
ATOM     43  CG  PRO A   6      36.140 110.968 254.931  1.00 37.40           C
ATOM     44  CD  PRO A   6      36.090 110.102 253.690  1.00 37.09           C
ATOM     45  C   PRO A   6      37.792 107.809 255.915  1.00 37.35           C
ATOM     46  O   PRO A   6      36.795 107.121 255.927  1.00 35.27           O
ATOM     47  N   LEU A   7      38.972 107.421 256.396  1.00 38.81           N
ATOM     48  CA  LEU A   7      39.130 106.214 257.252  1.00 41.64           C
ATOM     49  CB  LEU A   7      40.595 106.077 257.699  1.00 39.78           C
ATOM     50  CG  LEU A   7      41.539 105.272 256.803  1.00 36.93           C
ATOM     51  CD1 LEU A   7      40.805 104.262 255.926  1.00 35.23           C
ATOM     52  CD2 LEU A   7      42.378 106.194 255.954  1.00 36.35           C
ATOM     53  C   LEU A   7      38.201 106.381 258.462  1.00 43.24           C
ATOM     54  O   LEU A   7      37.924 107.545 258.800  1.00 44.13           O
ATOM     55  N   ARG A   8      37.706 105.286 259.060  1.00 43.92           N
ATOM     56  CA  ARG A   8      37.009 105.330 260.378  1.00 46.93           C
ATOM     57  CB  ARG A   8      35.476 105.405 260.281  1.00 52.86           C
ATOM     58  CG  ARG A   8      34.859 104.813 259.024  1.00 60.39           C
ATOM     59  CD  ARG A   8      33.544 105.501 258.702  1.00 69.01           C
ATOM     60  NE  ARG A   8      32.808 104.805 257.653  1.00 80.58           N
ATOM     61  CZ  ARG A   8      31.988 103.768 257.844  1.00 86.89           C
ATOM     62  NH1 ARG A   8      31.779 103.290 259.060  1.00 89.20           N
ATOM     63  NH2 ARG A   8      31.372 103.212 256.812  1.00 88.86           N
ATOM     64  C   ARG A   8      37.457 104.153 261.244  1.00 41.51           C
ATOM     65  O   ARG A   8      37.616 103.061 260.745  1.00 40.20           O
ATOM     66  N   LEU A   9      37.687 104.428 262.518  1.00 40.15           N
ATOM     67  CA  LEU A   9      37.940 103.427 263.575  1.00 37.08           C
ATOM     68  CB  LEU A   9      38.165 104.203 264.875  1.00 37.15           C
ATOM     69  CG  LEU A   9      38.557 103.373 266.088  1.00 37.18           C
ATOM     70  CD1 LEU A   9      40.048 103.063 266.059  1.00 37.52           C
ATOM     71  CD2 LEU A   9      38.174 104.097 267.367  1.00 37.52           C
ATOM     72  C   LEU A   9      36.719 102.510 263.684  1.00 34.25           C
ATOM     73  O   LEU A   9      35.615 103.014 263.852  1.00 29.33           O
ATOM     74  N   HIS A  10      36.914 101.203 263.567  1.00 35.57           N
ATOM     75  CA  HIS A  10      35.894 100.182 263.915  1.00 36.07           C
ATOM     76  CB  HIS A  10      36.149  98.881 263.147  1.00 38.12           C
ATOM     77  CG  HIS A  10      35.223  97.776 263.520  1.00 39.40           C
ATOM     78  ND1 HIS A  10      34.030  97.565 262.863  1.00 41.58           N
ATOM     79  CE1 HIS A  10      33.410  96.538 263.408  1.00 41.60           C
ATOM     80  NE2 HIS A  10      34.171  96.070 264.395  1.00 40.57           N
ATOM     81  CD2 HIS A  10      35.306  96.829 264.475  1.00 39.38           C
ATOM     82  C   HIS A  10      35.943  99.982 265.429  1.00 34.56           C
ATOM     83  O   HIS A  10      37.028 100.045 265.984  1.00 38.19           O
ATOM     84  N   VAL A  11      34.808  99.792 266.086  1.00 33.24           N
ATOM     85  CA  VAL A  11      34.787  99.470 267.538  1.00 33.15           C
ATOM     86  CB  VAL A  11      34.584 100.711 268.414  1.00 31.48           C
ATOM     87  CG1 VAL A  11      34.686 100.320 269.881  1.00 32.69           C
ATOM     88  CG2 VAL A  11      35.579 101.804 268.058  1.00 30.57           C
ATOM     89  C   VAL A  11      33.696  98.444 267.782  1.00 34.06           C
ATOM     90  O   VAL A  11      32.523  98.768 267.644  1.00 35.90           O
ATOM     91  N   PRO A  12      34.047  97.181 268.117  1.00 35.14           N
ATOM     92  CA  PRO A  12      33.043  96.131 268.238  1.00 35.99           C
ATOM     93  CB  PRO A  12      33.889  94.865 268.426  1.00 36.22           C
ATOM     94  CG  PRO A  12      35.238  95.225 267.844  1.00 34.30           C
ATOM     95  CD  PRO A  12      35.414  96.659 268.284  1.00 35.03           C
ATOM     96  C   PRO A  12      32.073  96.423 269.387  1.00 36.40           C
ATOM     97  O   PRO A  12      32.475  97.015 270.357  1.00 33.10           O
ATOM     98  N   GLU A  13      30.799  96.090 269.159  1.00 43.63           N
ATOM     99  CA  GLU A  13      29.688  96.142 270.146  1.00 46.36           C
ATOM    100  CB  GLU A  13      28.569  97.085 269.704  1.00 48.44           C
ATOM    101  CG  GLU A  13      28.767  98.506 270.175  1.00 56.63           C
ATOM    102  CD  GLU A  13      27.575  99.132 270.891  1.00 67.30           C
ATOM    103  OE1 GLU A  13      27.035  98.513 271.870  1.00 57.37           O
ATOM    104  OE2 GLU A  13      27.195 100.261 270.475  1.00 76.43           O
ATOM    105  C   GLU A  13      29.098  94.747 270.295  1.00 43.31           C
ATOM    106  O   GLU A  13      28.920  94.028 269.324  1.00 41.56           O
ATOM    107  N   PRO A  14      28.725  94.331 271.512  1.00 42.42           N
ATOM    108  CA  PRO A  14      27.948  93.115 271.665  1.00 43.02           C
ATOM    109  CB  PRO A  14      27.941  92.876 273.174  1.00 43.74           C
ATOM    110  CG  PRO A  14      28.089  94.264 273.764  1.00 43.36           C
ATOM    111  CD  PRO A  14      28.926  95.045 272.776  1.00 43.61           C
ATOM    112  C   PRO A  14      26.562  93.442 271.101  1.00 44.64           C
ATOM    113  O   PRO A  14      26.074  94.518 271.401  1.00 45.23           O
ATOM    114  N   THR A  15      26.001  92.529 270.295  1.00 46.82           N
ATOM    115  CA  THR A  15      24.636  92.594 269.703  1.00 43.82           C
ATOM    116  CB  THR A  15      24.378  91.362 268.828  1.00 42.20           C
ATOM    117  OG1 THR A  15      24.672  90.181 269.574  1.00 43.97           O
ATOM    118  CG2 THR A  15      25.224  91.364 267.574  1.00 42.70           C
ATOM    119  C   THR A  15      23.600  92.833 270.814  1.00 43.82           C
ATOM    120  O   THR A  15      22.705  93.641 270.579  1.00 50.66           O
ATOM    121  N   GLY A  16      23.756  92.252 272.007  1.00 45.61           N
ATOM    122  CA  GLY A  16      22.824  92.460 273.140  1.00 49.79           C
ATOM    123  C   GLY A  16      23.329  93.429 274.215  1.00 50.25           C
ATOM    124  O   GLY A  16      24.392  93.139 274.832  1.00 50.62           O
ATOM    125  N   ARG A  17      22.558  94.497 274.477  1.00 45.77           N
ATOM    126  CA  ARG A  17      22.699  95.434 275.630  1.00 44.58           C
ATOM    127  CB  ARG A  17      22.844  96.861 275.111  1.00 46.38           C
ATOM    128  CG  ARG A  17      24.121  97.065 274.326  1.00 49.88           C
ATOM    129  CD  ARG A  17      25.315  96.708 275.186  1.00 51.50           C
ATOM    130  NE  ARG A  17      26.547  97.199 274.590  1.00 53.84           N
ATOM    131  CZ  ARG A  17      27.723  97.218 275.194  1.00 48.49           C
ATOM    132  NH1 ARG A  17      27.838  96.771 276.436  1.00 43.92           N
ATOM    133  NH2 ARG A  17      28.771  97.698 274.543  1.00 50.03           N
ATOM    134  C   ARG A  17      21.466  95.345 276.519  1.00 41.62           C
ATOM    135  O   ARG A  17      20.522  94.663 276.161  1.00 42.39           O
ATOM    136  N   PRO A  18      21.398  96.018 277.690  1.00 41.05           N
ATOM    137  CA  PRO A  18      20.258  95.849 278.588  1.00 45.14           C
ATOM    138  CB  PRO A  18      20.581  96.715 279.808  1.00 41.24           C
ATOM    139  CG  PRO A  18      22.064  96.941 279.718  1.00 39.66           C
ATOM    140  CD  PRO A  18      22.371  96.964 278.235  1.00 40.76           C
ATOM    141  C   PRO A  18      18.990  96.304 277.859  1.00 49.50           C
ATOM    142  O   PRO A  18      19.093  97.279 277.119  1.00 51.17           O
ATOM    143  N   GLY A  19      17.889  95.552 278.011  1.00 49.84           N
ATOM    144  CA  GLY A  19      16.602  95.855 277.356  1.00 53.77           C
ATOM    145  C   GLY A  19      16.492  95.337 275.922  1.00 57.31           C
ATOM    146  O   GLY A  19      15.415  95.531 275.333  1.00 61.34           O
ATOM    147  N   CYS A  20      17.541  94.711 275.364  1.00 59.24           N
ATOM    148  CA  CYS A  20      17.507  93.927 274.092  1.00 56.88           C
ATOM    149  CB  CYS A  20      18.590  94.354 273.111  1.00 57.75           C
ATOM    150  SG  CYS A  20      18.653  96.148 272.916  1.00 75.79           S
ATOM    151  C   CYS A  20      17.696  92.438 274.394  1.00 53.21           C
ATOM    152  O   CYS A  20      17.646  92.056 275.592  1.00 48.40           O
ATOM    153  N   GLN A  21      17.842  91.650 273.326  1.00 48.87           N
ATOM    154  CA  GLN A  21      18.208  90.213 273.328  1.00 48.36           C
ATOM    155  CB  GLN A  21      17.083  89.395 272.669  1.00 57.02           C
ATOM    156  CG  GLN A  21      17.364  87.901 272.455  1.00 62.60           C
ATOM    157  CD  GLN A  21      16.383  87.282 271.476  1.00 64.32           C
ATOM    158  OE1 GLN A  21      15.222  87.026 271.797  1.00 62.69           O
ATOM    159  NE2 GLN A  21      16.833  87.037 270.252  1.00 63.51           N
ATOM    160  C   GLN A  21      19.547  90.131 272.596  1.00 40.99           C
ATOM    161  O   GLN A  21      19.822  91.006 271.779  1.00 35.40           O
ATOM    162  N   THR A  22      20.368  89.140 272.918  1.00 40.45           N
ATOM    163  CA  THR A  22      21.652  88.899 272.221  1.00 36.72           C
ATOM    164  CB  THR A  22      22.720  88.351 273.173  1.00 33.53           C
ATOM    165  OG1 THR A  22      23.049  89.373 274.111  1.00 30.05           O
ATOM    166  CG2 THR A  22      23.975  87.925 272.447  1.00 34.66           C
ATOM    167  C   THR A  22      21.380  87.975 271.028  1.00 36.14           C
ATOM    168  O   THR A  22      20.562  87.026 271.169  1.00 34.53           O
ATOM    169  N   ASP A  23      22.050  88.274 269.912  1.00 35.93           N
ATOM    170  CA  ASP A  23      22.139  87.440 268.689  1.00 36.25           C
ATOM    171  CB  ASP A  23      22.166  88.341 267.449  1.00 38.24           C
ATOM    172  CG  ASP A  23      22.263  87.591 266.131  1.00 40.15           C
ATOM    173  OD1 ASP A  23      22.150  86.336 266.160  1.00 36.45           O
ATOM    174  OD2 ASP A  23      22.461  88.269 265.089  1.00 40.20           O
ATOM    175  C   ASP A  23      23.377  86.543 268.816  1.00 35.75           C
ATOM    176  O   ASP A  23      24.484  87.012 268.511  1.00 37.77           O
ATOM    177  N   PHE A  24      23.190  85.301 269.262  1.00 35.18           N
ATOM    178  CA  PHE A  24      24.273  84.314 269.503  1.00 36.04           C
ATOM    179  CB  PHE A  24      23.816  83.336 270.594  1.00 35.28           C
ATOM    180  CG  PHE A  24      23.887  83.860 272.013  1.00 36.97           C
ATOM    181  CD1 PHE A  24      22.749  83.950 272.801  1.00 36.78           C
ATOM    182  CE1 PHE A  24      22.819  84.419 274.106  1.00 35.81           C
ATOM    183  CZ  PHE A  24      24.024  84.798 274.649  1.00 36.07           C
ATOM    184  CD2 PHE A  24      25.098  84.232 272.588  1.00 38.29           C
ATOM    185  CE2 PHE A  24      25.165  84.707 273.892  1.00 37.02           C
ATOM    186  C   PHE A  24      24.700  83.650 268.169  1.00 40.14           C
ATOM    187  O   PHE A  24      25.324  82.532 268.184  1.00 40.60           O
ATOM    188  N   SER A  25      24.380  84.289 267.028  1.00 41.80           N
ATOM    189  CA  SER A  25      24.769  83.852 265.659  1.00 42.08           C
ATOM    190  CB  SER A  25      24.474  84.906 264.630  1.00 45.04           C
ATOM    191  OG  SER A  25      23.095  85.176 264.577  1.00 50.12           O
ATOM    192  C   SER A  25      26.264  83.580 265.648  1.00 41.79           C
ATOM    193  O   SER A  25      26.652  82.521 265.151  1.00 41.37           O
ATOM    194  N   TYR A  26      27.015  84.548 266.195  1.00 39.93           N
ATOM    195  CA  TYR A  26      28.487  84.737 266.133  1.00 36.69           C
ATOM    196  CB  TYR A  26      28.886  86.026 266.867  1.00 38.04           C
ATOM    197  CG  TYR A  26      28.846  85.916 268.374  1.00 37.38           C
ATOM    198  CD1 TYR A  26      29.957  85.500 269.092  1.00 36.12           C
ATOM    199  CE1 TYR A  26      29.917  85.361 270.466  1.00 35.65           C
ATOM    200  CZ  TYR A  26      28.744  85.631 271.144  1.00 34.62           C
ATOM    201  OH  TYR A  26      28.677  85.481 272.494  1.00 37.34           O
ATOM    202  CE2 TYR A  26      27.631  86.060 270.453  1.00 34.17           C
ATOM    203  CD2 TYR A  26      27.685  86.187 269.080  1.00 35.72           C
ATOM    204  C   TYR A  26      29.234  83.551 266.749  1.00 35.10           C
ATOM    205  O   TYR A  26      30.446  83.504 266.578  1.00 36.18           O
ATOM    206  N   LEU A  27      28.581  82.674 267.508  1.00 37.66           N
ATOM    207  CA  LEU A  27      29.229  81.426 267.997  1.00 42.43           C
ATOM    208  CB  LEU A  27      28.396  80.760 269.103  1.00 41.58           C
ATOM    209  CG  LEU A  27      27.981  81.618 270.304  1.00 40.61           C
ATOM    210  CD1 LEU A  27      26.866  80.927 271.073  1.00 40.88           C
ATOM    211  CD2 LEU A  27      29.144  81.930 271.235  1.00 37.74           C
ATOM    212  C   LEU A  27      29.335  80.513 266.778  1.00 46.90           C
ATOM    213  O   LEU A  27      28.302  80.282 266.165  1.00 61.20           O
ATOM    214  N   ARG A  28      30.519  80.082 266.365  1.00 49.12           N
ATOM    215  CA  ARG A  28      30.635  79.165 265.201  1.00 54.23           C
ATOM    216  CB  ARG A  28      32.033  79.249 264.562  1.00 63.94           C
ATOM    217  CG  ARG A  28      32.384  80.602 263.954  1.00 68.86           C
ATOM    218  CD  ARG A  28      33.779  80.661 263.349  1.00 72.48           C
ATOM    219  NE  ARG A  28      34.092  81.958 262.740  1.00 83.38           N
ATOM    220  CZ  ARG A  28      33.830  82.312 261.468  1.00 93.40           C
ATOM    221  NH1 ARG A  28      33.230  81.472 260.640  1.00 95.44           N
ATOM    222  NH2 ARG A  28      34.169  83.513 261.017  1.00 91.85           N
ATOM    223  C   ARG A  28      30.273  77.756 265.694  1.00 49.63           C
ATOM    224  O   ARG A  28      31.176  76.905 265.794  1.00 55.85           O
ATOM    225  N   LEU A  29      28.996  77.509 265.986  1.00 42.22           N
ATOM    226  CA  LEU A  29      28.533  76.247 266.631  1.00 40.05           C
ATOM    227  CB  LEU A  29      27.155  76.454 267.265  1.00 39.49           C
ATOM    228  CG  LEU A  29      27.101  77.483 268.395  1.00 40.49           C
ATOM    229  CD1 LEU A  29      25.653  77.852 268.704  1.00 43.45           C
ATOM    230  CD2 LEU A  29      27.832  76.995 269.645  1.00 37.19           C
ATOM    231  C   LEU A  29      28.477  75.128 265.593  1.00 36.59           C
ATOM    232  O   LEU A  29      28.301  75.431 264.432  1.00 38.66           O
ATOM    233  N   ASN A  30      28.643  73.884 266.025  1.00 34.82           N
ATOM    234  CA  ASN A  30      28.407  72.667 265.214  1.00 35.86           C
ATOM    235  CB  ASN A  30      29.659  71.835 264.970  1.00 39.64           C
ATOM    236  CG  ASN A  30      30.471  72.325 263.803  1.00 45.27           C
ATOM    237  OD1 ASN A  30      30.550  73.533 263.555  1.00 45.81           O
ATOM    238  ND2 ASN A  30      31.097  71.385 263.109  1.00 55.77           N
ATOM    239  C   ASN A  30      27.468  71.759 265.985  1.00 34.04           C
ATOM    240  O   ASN A  30      27.331  71.954 267.209  1.00 31.69           O
ATOM    241  N   ASP A  31      26.911  70.776 265.289  1.00 34.23           N
ATOM    242  CA  ASP A  31      25.997  69.774 265.880  1.00 35.59           C
ATOM    243  CB  ASP A  31      25.036  69.207 264.834  1.00 38.89           C
ATOM    244  CG  ASP A  31      24.031  70.248 264.368  1.00 41.49           C
ATOM    245  OD1 ASP A  31      24.018  71.366 264.941  1.00 41.97           O
ATOM    246  OD2 ASP A  31      23.276  69.940 263.445  1.00 44.08           O
ATOM    247  C   ASP A  31      26.857  68.716 266.549  1.00 33.07           C
ATOM    248  O   ASP A  31      27.960  68.479 266.087  1.00 30.97           O
ATOM    249  N   ALA A  32      26.354  68.156 267.636  1.00 34.48           N
ATOM    250  CA  ALA A  32      26.963  67.012 268.334  1.00 36.64           C
ATOM    251  CB  ALA A  32      25.973  66.475 269.338  1.00 38.86           C
ATOM    252  C   ALA A  32      27.354  65.957 267.297  1.00 36.83           C
ATOM    253  O   ALA A  32      26.584  65.738 266.366  1.00 39.77           O
ATOM    254  N   GLY A  33      28.526  65.348 267.443  1.00 39.48           N
ATOM    255  CA  GLY A  33      29.002  64.249 266.583  1.00 39.22           C
ATOM    256  C   GLY A  33      29.663  64.728 265.304  1.00 39.13           C
ATOM    257  O   GLY A  33      30.364  63.919 264.683  1.00 40.03           O
ATOM    258  N   GLN A  34      29.438  65.981 264.906  1.00 41.27           N
ATOM    259  CA  GLN A  34      29.816  66.504 263.569  1.00 44.98           C
ATOM    260  CB  GLN A  34      29.087  67.820 263.274  1.00 54.73           C
ATOM    261  CG  GLN A  34      29.338  68.382 261.878  1.00 61.72           C
ATOM    262  CD  GLN A  34      28.128  69.094 261.309  1.00 69.32           C
ATOM    263  OE1 GLN A  34      27.557  70.016 261.906  1.00 64.36           O
ATOM    264  NE2 GLN A  34      27.734  68.667 260.118  1.00 73.31           N
ATOM    265  C   GLN A  34      31.341  66.631 263.515  1.00 40.87           C
ATOM    266  O   GLN A  34      31.931  66.141 262.527  1.00 39.74           O
ATOM    267  N   ALA A  35      31.950  67.229 264.545  1.00 38.00           N
ATOM    268  CA  ALA A  35      33.411  67.451 264.620  1.00 35.71           C
ATOM    269  CB  ALA A  35      33.760  68.450 265.685  1.00 34.94           C
ATOM    270  C   ALA A  35      34.086  66.100 264.854  1.00 36.51           C
ATOM    271  O   ALA A  35      33.636  65.364 265.740  1.00 35.37           O
ATOM    272  N   ARG A  36      35.085  65.795 264.018  1.00 41.80           N
ATOM    273  CA  ARG A  36      35.873  64.531 263.958  1.00 41.03           C
ATOM    274  CB  ARG A  36      36.531  64.373 262.581  1.00 46.68           C
ATOM    275  CG  ARG A  36      37.734  65.285 262.348  1.00 55.71           C
ATOM    276  CD  ARG A  36      38.505  64.908 261.097  1.00 62.76           C
ATOM    277  NE  ARG A  36      39.912  65.287 261.104  1.00 67.28           N
ATOM    278  CZ  ARG A  36      40.393  66.472 260.739  1.00 75.85           C
ATOM    279  NH1 ARG A  36      39.580  67.450 260.359  1.00 74.30           N
ATOM    280  NH2 ARG A  36      41.704  66.668 260.769  1.00 78.84           N
ATOM    281  C   ARG A  36      36.946  64.549 265.049  1.00 35.62           C
ATOM    282  O   ARG A  36      37.321  65.648 265.497  1.00 34.18           O
ATOM    283  N   LYS A  37      37.425  63.372 265.448  1.00 31.69           N
ATOM    284  CA  LYS A  37      38.375  63.217 266.573  1.00 29.28           C
ATOM    285  CB  LYS A  37      37.837  62.224 267.600  1.00 29.61           C
ATOM    286  CG  LYS A  37      38.743  62.014 268.804  1.00 30.51           C
ATOM    287  CD  LYS A  37      38.359  60.845 269.669  1.00 28.77           C
ATOM    288  CE  LYS A  37      39.344  60.618 270.786  1.00 27.73           C
ATOM    289  NZ  LYS A  37      39.217  59.236 271.284  1.00 29.19           N
ATOM    290  C   LYS A  37      39.718  62.772 266.020  1.00 28.82           C
ATOM    291  O   LYS A  37      39.918  61.622 265.647  1.00 30.84           O
ATOM    292  N   PRO A  38      40.719  63.660 266.020  1.00 29.49           N
ATOM    293  CA  PRO A  38      41.988  63.358 265.365  1.00 30.08           C
ATOM    294  CB  PRO A  38      42.579  64.769 265.254  1.00 30.36           C
ATOM    295  CG  PRO A  38      42.126  65.452 266.526  1.00 29.49           C
ATOM    296  CD  PRO A  38      40.719  64.942 266.741  1.00 29.48           C
ATOM    297  C   PRO A  38      42.883  62.432 266.190  1.00 30.48           C
ATOM    298  O   PRO A  38      42.672  62.276 267.393  1.00 28.43           O
ATOM    299  N   PRO A  39      43.927  61.813 265.583  1.00 32.33           N
ATOM    300  CA  PRO A  39      44.891  61.012 266.336  1.00 33.16           C
ATOM    301  CB  PRO A  39      45.863  60.453 265.273  1.00 33.04           C
ATOM    302  CG  PRO A  39      45.105  60.580 263.965  1.00 33.41           C
ATOM    303  CD  PRO A  39      44.257  61.834 264.146  1.00 33.90           C
ATOM    304  C   PRO A  39      45.582  61.952 267.326  1.00 33.23           C
ATOM    305  O   PRO A  39      45.612  63.135 267.018  1.00 32.81           O
ATOM    306  N   VAL A  40      46.102  61.445 268.452  1.00 33.20           N
ATOM    307  CA  VAL A  40      46.814  62.310 269.443  1.00 34.10           C
ATOM    308  CB  VAL A  40      47.124  61.628 270.793  1.00 33.23           C
ATOM    309  CG1 VAL A  40      45.869  61.137 271.496  1.00 33.64           C
ATOM    310  CG2 VAL A  40      48.147  60.519 270.656  1.00 32.78           C
ATOM    311  C   VAL A  40      48.097  62.851 268.799  1.00 33.09           C
ATOM    312  O   VAL A  40      48.649  63.792 269.364  1.00 36.56           O
ATOM    313  N   ASP A  41      48.540  62.300 267.665  1.00 32.23           N
ATOM    314  CA  ASP A  41      49.800  62.713 266.987  1.00 32.26           C
ATOM    315  CB  ASP A  41      50.672  61.502 266.652  1.00 32.44           C
ATOM    316  CG  ASP A  41      50.103  60.579 265.597  1.00 31.90           C
ATOM    317  OD1 ASP A  41      50.905  59.920 264.956  1.00 33.82           O
ATOM    318  OD2 ASP A  41      48.872  60.514 265.447  1.00 32.26           O
ATOM    319  C   ASP A  41      49.500  63.558 265.744  1.00 32.69           C
ATOM    320  O   ASP A  41      50.428  63.787 264.971  1.00 33.85           O
ATOM    321  N   VAL A  42      48.261  64.019 265.561  1.00 33.12           N
ATOM    322  CA  VAL A  42      47.865  64.958 264.469  1.00 32.23           C
ATOM    323  CB  VAL A  42      46.468  65.518 264.789  1.00 31.35           C
ATOM    324  CG1 VAL A  42      46.462  66.255 266.122  1.00 31.15           C
ATOM    325  CG2 VAL A  42      45.910  66.406 263.684  1.00 31.37           C
ATOM    326  C   VAL A  42      48.929  66.065 264.376  1.00 32.95           C
ATOM    327  O   VAL A  42      49.365  66.517 265.451  1.00 32.67           O
ATOM    328  N   ASP A  43      49.347  66.513 263.181  1.00 33.42           N
ATOM    329  CA  ASP A  43      50.183  67.751 263.118  1.00 37.41           C
ATOM    330  CB  ASP A  43      51.027  68.003 261.852  1.00 40.93           C
ATOM    331  CG  ASP A  43      51.308  66.856 260.892  1.00 43.24           C
ATOM    332  OD1 ASP A  43      51.904  65.826 261.295  1.00 46.55           O
ATOM    333  OD2 ASP A  43      50.962  67.033 259.719  1.00 46.62           O
ATOM    334  C   ASP A  43      49.258  68.969 263.285  1.00 34.64           C
ATOM    335  O   ASP A  43      48.109  68.940 262.758  1.00 32.73           O
ATOM    336  N   ALA A  44      49.770  70.012 263.944  1.00 29.76           N
ATOM    337  CA  ALA A  44      49.041  71.246 264.286  1.00 28.25           C
ATOM    338  CB  ALA A  44      49.990  72.258 264.856  1.00 27.69           C
ATOM    339  C   ALA A  44      48.333  71.808 263.054  1.00 30.17           C
ATOM    340  O   ALA A  44      47.256  72.387 263.184  1.00 31.45           O
ATOM    341  N   ALA A  45      48.917  71.700 261.876  1.00 32.96           N
ATOM    342  CA  ALA A  45      48.331  72.383 260.705  1.00 35.20           C
ATOM    343  CB  ALA A  45      49.338  72.467 259.592  1.00 37.20           C
ATOM    344  C   ALA A  45      47.045  71.661 260.293  1.00 35.77           C
ATOM    345  O   ALA A  45      46.100  72.355 259.914  1.00 38.15           O
ATOM    346  N   ASP A  46      46.998  70.329 260.417  1.00 36.63           N
ATOM    347  CA  ASP A  46      45.813  69.490 260.084  1.00 36.97           C
ATOM    348  CB  ASP A  46      46.138  67.995 260.130  1.00 37.81           C
ATOM    349  CG  ASP A  46      47.116  67.527 259.073  1.00 37.06           C
ATOM    350  OD1 ASP A  46      47.217  68.217 258.045  1.00 38.84           O
ATOM    351  OD2 ASP A  46      47.757  66.475 259.295  1.00 35.05           O
ATOM    352  C   ASP A  46      44.691  69.732 261.098  1.00 37.65           C
ATOM    353  O   ASP A  46      43.713  68.968 261.089  1.00 41.23           O
ATOM    354  N   THR A  47      44.843  70.733 261.961  1.00 36.22           N
ATOM    355  CA  THR A  47      43.960  71.003 263.116  1.00 33.36           C
ATOM    356  CB  THR A  47      44.837  71.031 264.372  1.00 30.46           C
ATOM    357  OG1 THR A  47      44.217  70.187 265.335  1.00 32.24           O
ATOM    358  CG2 THR A  47      45.060  72.425 264.911  1.00 29.52           C
ATOM    359  C   THR A  47      43.185  72.305 262.860  1.00 34.68           C
ATOM    360  O   THR A  47      42.357  72.680 263.712  1.00 40.39           O
ATOM    361  N   ALA A  48      43.457  73.001 261.754  1.00 32.69           N
ATOM    362  CA  ALA A  48      42.935  74.361 261.507  1.00 31.39           C
ATOM    363  CB  ALA A  48      43.592  74.940 260.285  1.00 28.90           C
ATOM    364  C   ALA A  48      41.402  74.289 261.394  1.00 33.25           C
ATOM    365  O   ALA A  48      40.712  75.143 261.984  1.00 31.07           O
ATOM    366  N   ASP A  49      40.895  73.273 260.689  1.00 37.02           N
ATOM    367  CA  ASP A  49      39.449  72.976 260.500  1.00 37.96           C
ATOM    368  CB  ASP A  49      39.246  71.600 259.868  1.00 43.25           C
ATOM    369  CG  ASP A  49      39.194  71.621 258.352  1.00 52.64           C
ATOM    370  OD1 ASP A  49      38.866  72.695 257.769  1.00 54.78           O
ATOM    371  OD2 ASP A  49      39.467  70.554 257.758  1.00 70.80           O
ATOM    372  C   ASP A  49      38.747  72.932 261.851  1.00 35.64           C
ATOM    373  O   ASP A  49      37.700  73.556 262.005  1.00 32.10           O
ATOM    374  N   LEU A  50      39.317  72.163 262.771  1.00 35.15           N
ATOM    375  CA  LEU A  50      38.715  71.866 264.088  1.00 34.48           C
ATOM    376  CB  LEU A  50      39.493  70.729 264.755  1.00 36.80           C
ATOM    377  CG  LEU A  50      39.109  69.328 264.290  1.00 38.28           C
ATOM    378  CD1 LEU A  50      40.152  68.322 264.729  1.00 39.43           C
ATOM    379  CD2 LEU A  50      37.738  68.940 264.821  1.00 39.54           C
ATOM    380  C   LEU A  50      38.728  73.130 264.938  1.00 32.56           C
ATOM    381  O   LEU A  50      37.869  73.217 265.859  1.00 36.45           O
ATOM    382  N   SER A  51      39.665  74.038 264.650  1.00 29.11           N
ATOM    383  CA  SER A  51      39.878  75.294 265.410  1.00 29.50           C
ATOM    384  CB  SER A  51      41.277  75.842 265.178  1.00 31.00           C
ATOM    385  OG  SER A  51      41.343  76.703 264.049  1.00 30.28           O
ATOM    386  C   SER A  51      38.776  76.309 265.076  1.00 28.03           C
ATOM    387  O   SER A  51      38.569  77.214 265.857  1.00 26.62           O
ATOM    388  N   TYR A  52      38.098  76.151 263.941  1.00 29.51           N
ATOM    389  CA  TYR A  52      37.008  77.045 263.480  1.00 28.86           C
ATOM    390  CB  TYR A  52      37.383  77.674 262.128  1.00 28.91           C
ATOM    391  CG  TYR A  52      38.153  78.959 262.292  1.00 29.41           C
ATOM    392  CD1 TYR A  52      39.455  78.949 262.752  1.00 32.67           C
ATOM    393  CE1 TYR A  52      40.172  80.120 262.970  1.00 32.06           C
ATOM    394  CZ  TYR A  52      39.574  81.348 262.764  1.00 30.15           C
ATOM    395  OH  TYR A  52      40.279  82.485 263.043  1.00 29.62           O
ATOM    396  CE2 TYR A  52      38.262  81.381 262.331  1.00 29.62           C
ATOM    397  CD2 TYR A  52      37.567  80.197 262.112  1.00 29.85           C
ATOM    398  C   TYR A  52      35.669  76.291 263.547  1.00 29.05           C
ATOM    399  O   TYR A  52      34.658  76.944 263.224  1.00 30.49           O
ATOM    400  N   SER A  53      35.621  75.030 264.032  1.00 28.93           N
ATOM    401  CA  SER A  53      34.336  74.304 264.308  1.00 30.39           C
ATOM    402  CB  SER A  53      34.089  73.076 263.393  1.00 31.29           C
ATOM    403  OG  SER A  53      34.924  71.968 263.651  1.00 30.16           O
ATOM    404  C   SER A  53      34.162  74.026 265.813  1.00 27.80           C
ATOM    405  O   SER A  53      34.715  74.814 266.599  1.00 30.22           O
ATOM    406  N   LEU A  54      33.318  73.065 266.209  1.00 25.37           N
ATOM    407  CA  LEU A  54      32.972  72.848 267.638  1.00 26.18           C
ATOM    408  CB  LEU A  54      31.667  73.577 267.960  1.00 25.96           C
ATOM    409  CG  LEU A  54      31.370  73.749 269.452  1.00 26.34           C
ATOM    410  CD1 LEU A  54      32.169  74.903 270.038  1.00 25.84           C
ATOM    411  CD2 LEU A  54      29.880  73.948 269.701  1.00 26.57           C
ATOM    412  C   LEU A  54      32.858  71.351 267.972  1.00 27.74           C
ATOM    413  O   LEU A  54      31.949  70.663 267.418  1.00 28.68           O
ATOM    414  N   VAL A  55      33.732  70.870 268.870  1.00 27.36           N
ATOM    415  CA  VAL A  55      33.674  69.478 269.407  1.00 27.43           C
ATOM    416  CB  VAL A  55      34.991  69.011 270.054  1.00 27.93           C
ATOM    417  CG1 VAL A  55      34.873  67.588 270.581  1.00 26.26           C
ATOM    418  CG2 VAL A  55      36.143  69.121 269.069  1.00 30.44           C
ATOM    419  C   VAL A  55      32.526  69.437 270.405  1.00 25.90           C
ATOM    420  O   VAL A  55      32.586  70.208 271.380  1.00 24.78           O
ATOM    421  N   ARG A  56      31.531  68.589 270.136  1.00 25.74           N
ATOM    422  CA  ARG A  56      30.337  68.418 270.999  1.00 26.20           C
ATOM    423  CB  ARG A  56      29.220  69.355 270.562  1.00 27.16           C
ATOM    424  CG  ARG A  56      27.928  69.153 271.334  1.00 27.41           C
ATOM    425  CD  ARG A  56      26.983  70.249 270.910  1.00 27.63           C
ATOM    426  NE  ARG A  56      25.643  70.022 271.390  1.00 27.48           N
ATOM    427  CZ  ARG A  56      24.722  70.961 271.447  1.00 28.83           C
ATOM    428  NH1 ARG A  56      25.013  72.187 271.045  1.00 29.51           N
ATOM    429  NH2 ARG A  56      23.517  70.678 271.917  1.00 30.18           N
ATOM    430  C   ARG A  56      29.801  66.994 270.925  1.00 25.65           C
ATOM    431  O   ARG A  56      29.738  66.427 269.828  1.00 23.47           O
ATOM    432  N   VAL A  57      29.382  66.478 272.070  1.00 27.25           N
ATOM    433  CA  VAL A  57      28.980  65.056 272.219  1.00 29.93           C
ATOM    434  CB  VAL A  57      29.745  64.402 273.379  1.00 30.42           C
ATOM    435  CG1 VAL A  57      29.324  62.952 273.567  1.00 30.62           C
ATOM    436  CG2 VAL A  57      31.243  64.508 273.149  1.00 31.39           C
ATOM    437  C   VAL A  57      27.466  64.966 272.421  1.00 31.13           C
ATOM    438  O   VAL A  57      26.843  64.079 271.769  1.00 30.13           O
ATOM    439  N   LEU A  58      26.910  65.811 273.303  1.00 31.23           N
ATOM    440  CA  LEU A  58      25.516  65.674 273.808  1.00 30.61           C
ATOM    441  CB  LEU A  58      25.475  66.104 275.275  1.00 28.28           C
ATOM    442  CG  LEU A  58      26.336  65.274 276.222  1.00 26.87           C
ATOM    443  CD1 LEU A  58      26.319  65.880 277.609  1.00 27.06           C
ATOM    444  CD2 LEU A  58      25.882  63.827 276.280  1.00 26.40           C
ATOM    445  C   LEU A  58      24.574  66.500 272.925  1.00 32.19           C
ATOM    446  O   LEU A  58      24.809  67.715 272.790  1.00 29.22           O
ATOM    447  N   ASP A  59      23.573  65.842 272.327  1.00 35.47           N
ATOM    448  CA  ASP A  59      22.603  66.474 271.395  1.00 40.10           C
ATOM    449  CB  ASP A  59      22.115  65.481 270.325  1.00 45.19           C
ATOM    450  CG  ASP A  59      21.252  64.318 270.803  1.00 47.71           C
ATOM    451  OD1 ASP A  59      21.101  63.340 270.025  1.00 45.20           O
ATOM    452  OD2 ASP A  59      20.728  64.398 271.937  1.00 49.96           O
ATOM    453  C   ASP A  59      21.489  67.109 272.236  1.00 41.43           C
ATOM    454  O   ASP A  59      21.551  67.002 273.455  1.00 41.49           O
ATOM    455  N   GLU A  60      20.498  67.727 271.601  1.00 44.24           N
ATOM    456  CA  GLU A  60      19.424  68.485 272.289  1.00 46.55           C
ATOM    457  CB  GLU A  60      18.608  69.247 271.242  1.00 59.11           C
ATOM    458  CG  GLU A  60      19.449  70.131 270.311  1.00 68.03           C
ATOM    459  CD  GLU A  60      19.634  71.601 270.690  1.00 76.99           C
ATOM    460  OE1 GLU A  60      19.062  72.045 271.724  1.00 81.50           O
ATOM    461  OE2 GLU A  60      20.355  72.315 269.940  1.00 77.40           O
ATOM    462  C   GLU A  60      18.575  67.526 273.143  1.00 42.19           C
ATOM    463  O   GLU A  60      17.759  68.032 273.941  1.00 40.10           O
ATOM    464  N   GLN A  61      18.789  66.206 273.019  1.00 39.90           N
ATOM    465  CA  GLN A  61      18.020  65.126 273.709  1.00 40.62           C
ATOM    466  CB  GLN A  61      17.582  64.022 272.722  1.00 45.38           C
ATOM    467  CG  GLN A  61      16.335  64.334 271.893  1.00 46.93           C
ATOM    468  CD  GLN A  61      16.597  65.503 270.973  1.00 52.16           C
ATOM    469  OE1 GLN A  61      17.585  65.529 270.243  1.00 59.42           O
ATOM    470  NE2 GLN A  61      15.746  66.514 271.038  1.00 52.97           N
ATOM    471  C   GLN A  61      18.851  64.475 274.828  1.00 36.36           C
ATOM    472  O   GLN A  61      18.327  63.528 275.496  1.00 36.30           O
ATOM    473  N   GLY A  62      20.105  64.903 274.994  1.00 34.76           N
ATOM    474  CA  GLY A  62      21.087  64.316 275.935  1.00 35.34           C
ATOM    475  C   GLY A  62      21.683  62.982 275.467  1.00 34.36           C
ATOM    476  O   GLY A  62      22.148  62.216 276.339  1.00 32.56           O
ATOM    477  N   ASP A  63      21.671  62.684 274.159  1.00 35.21           N
ATOM    478  CA  ASP A  63      22.254  61.434 273.576  1.00 36.08           C
ATOM    479  CB  ASP A  63      21.452  60.868 272.382  1.00 36.84           C
ATOM    480  CG  ASP A  63      20.231  59.972 272.676  1.00 38.39           C
ATOM    481  OD1 ASP A  63      20.206  59.279 273.729  1.00 34.18           O
ATOM    482  OD2 ASP A  63      19.295  59.932 271.809  1.00 41.08           O
ATOM    483  C   ASP A  63      23.706  61.768 273.208  1.00 34.45           C
ATOM    484  O   ASP A  63      23.945  62.905 272.705  1.00 31.66           O
ATOM    485  N   ALA A  64      24.645  60.876 273.539  1.00 33.07           N
ATOM    486  CA  ALA A  64      26.078  61.052 273.211  1.00 33.43           C
ATOM    487  CB  ALA A  64      26.979  60.279 274.132  1.00 33.71           C
ATOM    488  C   ALA A  64      26.263  60.617 271.762  1.00 33.18           C
ATOM    489  O   ALA A  64      25.977  59.429 271.452  1.00 30.26           O
ATOM    490  N   GLN A  65      26.685  61.569 270.922  1.00 33.55           N
ATOM    491  CA  GLN A  65      26.781  61.414 269.450  1.00 32.94           C
ATOM    492  CB  GLN A  65      25.873  62.428 268.764  1.00 34.63           C
ATOM    493  CG  GLN A  65      24.392  62.231 269.084  1.00 36.76           C
ATOM    494  CD  GLN A  65      23.757  61.062 268.369  1.00 38.14           C
ATOM    495  OE1 GLN A  65      24.404  60.329 267.622  1.00 42.14           O
ATOM    496  NE2 GLN A  65      22.470  60.872 268.606  1.00 40.94           N
ATOM    497  C   GLN A  65      28.240  61.547 269.021  1.00 30.83           C
ATOM    498  O   GLN A  65      28.938  62.427 269.547  1.00 31.36           O
ATOM    499  N   GLY A  66      28.685  60.629 268.164  1.00 31.24           N
ATOM    500  CA  GLY A  66      29.916  60.765 267.365  1.00 33.04           C
ATOM    501  C   GLY A  66      31.195  60.399 268.113  1.00 33.54           C
ATOM    502  O   GLY A  66      31.163  59.916 269.247  1.00 31.37           O
ATOM    503  N   PRO A  67      32.355  60.610 267.446  1.00 35.77           N
ATOM    504  CA  PRO A  67      33.595  59.908 267.773  1.00 36.37           C
ATOM    505  CB  PRO A  67      34.550  60.278 266.623  1.00 36.66           C
ATOM    506  CG  PRO A  67      34.021  61.598 266.097  1.00 35.80           C
ATOM    507  CD  PRO A  67      32.520  61.490 266.275  1.00 37.26           C
ATOM    508  C   PRO A  67      34.230  60.292 269.112  1.00 35.30           C
ATOM    509  O   PRO A  67      35.080  59.547 269.537  1.00 35.48           O
ATOM    510  N   TRP A  68      33.809  61.407 269.711  1.00 34.32           N
ATOM    511  CA  TRP A  68      34.333  61.882 271.016  1.00 35.67           C
ATOM    512  CB  TRP A  68      34.202  63.407 271.135  1.00 35.70           C
ATOM    513  CG  TRP A  68      35.170  64.140 270.259  1.00 34.57           C
ATOM    514  CD1 TRP A  68      34.950  64.568 268.985  1.00 34.62           C
ATOM    515  NE1 TRP A  68      36.067  65.174 268.486  1.00 33.91           N
ATOM    516  CE2 TRP A  68      37.063  65.126 269.427  1.00 33.93           C
ATOM    517  CD2 TRP A  68      36.534  64.478 270.566  1.00 33.74           C
ATOM    518  CE3 TRP A  68      37.359  64.306 271.684  1.00 33.07           C
ATOM    519  CZ3 TRP A  68      38.653  64.782 271.631  1.00 33.68           C
ATOM    520  CH2 TRP A  68      39.147  65.442 270.503  1.00 31.87           C
ATOM    521  CZ2 TRP A  68      38.374  65.609 269.381  1.00 32.17           C
ATOM    522  C   TRP A  68      33.620  61.146 272.153  1.00 36.78           C
ATOM    523  O   TRP A  68      34.094  61.247 273.307  1.00 39.47           O
ATOM    524  N   ALA A  69      32.551  60.414 271.825  1.00 37.38           N
ATOM    525  CA  ALA A  69      31.692  59.686 272.785  1.00 39.72           C
ATOM    526  CB  ALA A  69      30.251  59.715 272.331  1.00 41.34           C
ATOM    527  C   ALA A  69      32.185  58.244 272.932  1.00 39.30           C
ATOM    528  O   ALA A  69      31.401  57.403 273.360  1.00 42.25           O
ATOM    529  N   GLU A  70      33.436  57.957 272.600  1.00 38.68           N
ATOM    530  CA  GLU A  70      33.995  56.611 272.835  1.00 39.81           C
ATOM    531  CB  GLU A  70      34.694  56.128 271.571  1.00 42.80           C
ATOM    532  CG  GLU A  70      34.302  54.694 271.268  1.00 49.93           C
ATOM    533  CD  GLU A  70      33.608  54.451 269.946  1.00 54.35           C
ATOM    534  OE1 GLU A  70      32.883  55.351 269.484  1.00 62.35           O
ATOM    535  OE2 GLU A  70      33.791  53.346 269.397  1.00 60.51           O
ATOM    536  C   GLU A  70      34.838  56.606 274.123  1.00 39.39           C
ATOM    537  O   GLU A  70      35.256  57.684 274.605  1.00 37.21           O
ATOM    538  N   ASP A  71      34.989  55.414 274.698  1.00 39.59           N
ATOM    539  CA  ASP A  71      35.608  55.113 276.016  1.00 42.29           C
ATOM    540  CB  ASP A  71      37.122  55.001 275.855  1.00 44.65           C
ATOM    541  CG  ASP A  71      37.776  54.196 276.954  1.00 48.91           C
ATOM    542  OD1 ASP A  71      37.070  53.824 277.909  1.00 54.70           O
ATOM    543  OD2 ASP A  71      38.982  53.949 276.844  1.00 54.83           O
ATOM    544  C   ASP A  71      35.207  56.135 277.095  1.00 42.00           C
ATOM    545  O   ASP A  71      36.104  56.674 277.747  1.00 47.91           O
ATOM    546  N   ILE A  72      33.916  56.358 277.346  1.00 40.24           N
ATOM    547  CA  ILE A  72      33.478  57.273 278.445  1.00 41.50           C
ATOM    548  CB  ILE A  72      32.431  58.296 277.957  1.00 43.58           C
ATOM    549  CG1 ILE A  72      32.886  59.036 276.689  1.00 43.37           C
ATOM    550  CG2 ILE A  72      32.053  59.258 279.086  1.00 41.11           C
ATOM    551  CD1 ILE A  72      34.115  59.913 276.868  1.00 41.68           C
ATOM    552  C   ILE A  72      32.952  56.427 279.610  1.00 41.43           C
ATOM    553  O   ILE A  72      31.971  55.711 279.422  1.00 41.23           O
ATOM    554  N   ASP A  73      33.599  56.514 280.770  1.00 42.59           N
ATOM    555  CA  ASP A  73      33.268  55.727 281.989  1.00 44.34           C
ATOM    556  CB  ASP A  73      34.496  55.630 282.906  1.00 43.94           C
ATOM    557  CG  ASP A  73      34.369  54.685 284.093  1.00 45.00           C
ATOM    558  OD1 ASP A  73      33.351  53.945 284.173  1.00 40.90           O
ATOM    559  OD2 ASP A  73      35.307  54.694 284.933  1.00 46.71           O
ATOM    560  C   ASP A  73      32.082  56.407 282.673  1.00 45.66           C
ATOM    561  O   ASP A  73      32.200  57.558 283.097  1.00 54.89           O
ATOM    562  N   PRO A  74      30.907  55.750 282.818  1.00 38.70           N
ATOM    563  CA  PRO A  74      29.798  56.365 283.545  1.00 35.99           C
ATOM    564  CB  PRO A  74      28.786  55.223 283.690  1.00 35.73           C
ATOM    565  CG  PRO A  74      29.095  54.300 282.525  1.00 34.86           C
ATOM    566  CD  PRO A  74      30.588  54.405 282.316  1.00 35.42           C
ATOM    567  C   PRO A  74      30.269  56.896 284.905  1.00 33.39           C
ATOM    568  O   PRO A  74      29.842  57.960 285.296  1.00 29.62           O
ATOM    569  N   GLN A  75      31.174  56.160 285.557  1.00 34.93           N
ATOM    570  CA  GLN A  75      31.682  56.510 286.909  1.00 39.45           C
ATOM    571  CB  GLN A  75      32.621  55.437 287.472  1.00 43.05           C
ATOM    572  CG  GLN A  75      31.882  54.245 288.067  1.00 47.96           C
ATOM    573  CD  GLN A  75      30.640  54.620 288.854  1.00 54.76           C
ATOM    574  OE1 GLN A  75      30.660  55.453 289.775  1.00 54.18           O
ATOM    575  NE2 GLN A  75      29.528  53.997 288.485  1.00 54.05           N
ATOM    576  C   GLN A  75      32.338  57.887 286.857  1.00 38.65           C
ATOM    577  O   GLN A  75      32.087  58.687 287.771  1.00 38.95           O
ATOM    578  N   ILE A  76      33.138  58.164 285.829  1.00 40.09           N
ATOM    579  CA  ILE A  76      33.846  59.472 285.701  1.00 39.20           C
ATOM    580  CB  ILE A  76      34.899  59.441 284.580  1.00 41.20           C
ATOM    581  CG1 ILE A  76      36.215  58.873 285.112  1.00 45.11           C
ATOM    582  CG2 ILE A  76      35.096  60.820 283.983  1.00 42.72           C
ATOM    583  CD1 ILE A  76      37.176  58.380 284.050  1.00 47.70           C
ATOM    584  C   ILE A  76      32.791  60.565 285.520  1.00 36.44           C
ATOM    585  O   ILE A  76      32.952  61.624 286.148  1.00 36.00           O
ATOM    586  N   LEU A  77      31.732  60.293 284.749  1.00 32.75           N
ATOM    587  CA  LEU A  77      30.641  61.274 284.495  1.00 32.98           C
ATOM    588  CB  LEU A  77      29.619  60.693 283.516  1.00 32.47           C
ATOM    589  CG  LEU A  77      30.127  60.507 282.091  1.00 32.00           C
ATOM    590  CD1 LEU A  77      29.019  60.009 281.182  1.00 31.44           C
ATOM    591  CD2 LEU A  77      30.738  61.796 281.554  1.00 31.68           C
ATOM    592  C   LEU A  77      29.960  61.634 285.813  1.00 32.09           C
ATOM    593  O   LEU A  77      29.648  62.827 286.002  1.00 30.94           O
ATOM    594  N   ARG A  78      29.747  60.633 286.672  1.00 31.46           N
ATOM    595  CA  ARG A  78      29.038  60.788 287.970  1.00 31.15           C
ATOM    596  CB  ARG A  78      28.651  59.421 288.541  1.00 30.46           C
ATOM    597  CG  ARG A  78      27.679  58.636 287.673  1.00 30.85           C
ATOM    598  CD  ARG A  78      27.577  57.180 288.093  1.00 32.41           C
ATOM    599  NE  ARG A  78      27.438  57.062 289.534  1.00 33.18           N
ATOM    600  CZ  ARG A  78      26.315  57.310 290.206  1.00 33.22           C
ATOM    601  NH1 ARG A  78      25.215  57.686 289.580  1.00 32.64           N
ATOM    602  NH2 ARG A  78      26.297  57.189 291.517  1.00 34.27           N
ATOM    603  C   ARG A  78      29.923  61.598 288.923  1.00 30.48           C
ATOM    604  O   ARG A  78      29.400  62.495 289.592  1.00 30.99           O
ATOM    605  N   GLN A  79      31.222  61.325 288.957  1.00 29.82           N
ATOM    606  CA  GLN A  79      32.169  62.192 289.689  1.00 33.29           C
ATOM    607  CB  GLN A  79      33.593  61.684 289.533  1.00 36.62           C
ATOM    608  CG  GLN A  79      33.942  60.443 290.330  1.00 36.76           C
ATOM    609  CD  GLN A  79      35.385  60.150 290.009  1.00 40.96           C
ATOM    610  OE1 GLN A  79      35.690  59.154 289.347  1.00 46.21           O
ATOM    611  NE2 GLN A  79      36.267  61.082 290.371  1.00 36.97           N
ATOM    612  C   GLN A  79      32.105  63.607 289.101  1.00 33.78           C
ATOM    613  O   GLN A  79      32.059  64.577 289.872  1.00 31.95           O
ATOM    614  N   GLY A  80      32.139  63.708 287.770  1.00 34.10           N
ATOM    615  CA  GLY A  80      31.966  64.971 287.034  1.00 32.67           C
ATOM    616  C   GLY A  80      30.763  65.744 287.536  1.00 31.84           C
ATOM    617  O   GLY A  80      30.909  66.937 287.827  1.00 30.42           O
ATOM    618  N   MET A  81      29.616  65.070 287.645  1.00 33.41           N
ATOM    619  CA  MET A  81      28.324  65.657 288.094  1.00 34.44           C
ATOM    620  CB  MET A  81      27.216  64.604 288.023  1.00 34.65           C
ATOM    621  CG  MET A  81      25.878  65.111 288.502  1.00 36.45           C
ATOM    622  SD  MET A  81      25.015  66.030 287.228  1.00 38.28           S
ATOM    623  CE  MET A  81      25.565  67.679 287.639  1.00 39.69           C
ATOM    624  C   MET A  81      28.455  66.175 289.538  1.00 34.20           C
ATOM    625  O   MET A  81      28.035  67.333 289.814  1.00 31.72           O
ATOM    626  N   ARG A  82      28.994  65.329 290.427  1.00 33.79           N
ATOM    627  CA  ARG A  82      29.220  65.633 291.866  1.00 32.02           C
ATOM    628  CB  ARG A  82      29.778  64.390 292.589  1.00 33.88           C
ATOM    629  CG  ARG A  82      28.784  63.243 292.781  1.00 36.06           C
ATOM    630  CD  ARG A  82      29.270  61.964 293.488  1.00 39.24           C
ATOM    631  NE  ARG A  82      29.821  62.159 294.836  1.00 43.90           N
ATOM    632  CZ  ARG A  82      29.122  62.521 295.932  1.00 48.99           C
ATOM    633  NH1 ARG A  82      29.726  62.701 297.101  1.00 46.06           N
ATOM    634  NH2 ARG A  82      27.813  62.718 295.863  1.00 53.08           N
ATOM    635  C   ARG A  82      30.100  66.890 291.917  1.00 28.81           C
ATOM    636  O   ARG A  82      29.694  67.869 292.559  1.00 29.32           O
ATOM    637  N   ALA A  83      31.214  66.892 291.179  1.00 27.71           N
ATOM    638  CA  ALA A  83      32.220  67.980 291.150  1.00 26.91           C
ATOM    639  CB  ALA A  83      33.325  67.692 290.174  1.00 25.29           C
ATOM    640  C   ALA A  83      31.527  69.282 290.786  1.00 27.36           C
ATOM    641  O   ALA A  83      31.896  70.319 291.356  1.00 27.36           O
ATOM    642  N   MET A  84      30.552  69.219 289.875  1.00 28.20           N
ATOM    643  CA  MET A  84      29.868  70.430 289.342  1.00 27.78           C
ATOM    644  CB  MET A  84      29.159  70.139 288.018  1.00 28.12           C
ATOM    645  CG  MET A  84      30.115  69.751 286.909  1.00 27.81           C
ATOM    646  SD  MET A  84      29.399  70.051 285.286  1.00 26.99           S
ATOM    647  CE  MET A  84      28.621  68.461 285.012  1.00 25.65           C
ATOM    648  C   MET A  84      28.858  70.917 290.373  1.00 25.06           C
ATOM    649  O   MET A  84      28.827  72.134 290.661  1.00 23.38           O
ATOM    650  N   LEU A  85      28.075  69.981 290.893  1.00 24.54           N
ATOM    651  CA  LEU A  85      27.059  70.286 291.919  1.00 25.48           C
ATOM    652  CB  LEU A  85      26.290  69.010 292.284  1.00 25.47           C
ATOM    653  CG  LEU A  85      25.276  68.549 291.236  1.00 25.90           C
ATOM    654  CD1 LEU A  85      24.687  67.204 291.593  1.00 27.01           C
ATOM    655  CD2 LEU A  85      24.152  69.558 291.072  1.00 25.79           C
ATOM    656  C   LEU A  85      27.786  70.932 293.099  1.00 25.37           C
ATOM    657  O   LEU A  85      27.371  72.034 293.519  1.00 24.52           O
ATOM    658  N   LYS A  86      28.874  70.319 293.560  1.00 25.59           N
ATOM    659  CA  LYS A  86      29.659  70.858 294.699  1.00 26.76           C
ATOM    660  CB  LYS A  86      30.881  69.984 294.968  1.00 28.27           C
ATOM    661  CG  LYS A  86      31.452  70.046 296.372  1.00 29.32           C
ATOM    662  CD  LYS A  86      32.440  68.927 296.565  1.00 33.15           C
ATOM    663  CE  LYS A  86      33.077  68.855 297.936  1.00 35.74           C
ATOM    664  NZ  LYS A  86      34.115  67.796 297.962  1.00 38.24           N
ATOM    665  C   LYS A  86      30.062  72.298 294.376  1.00 25.72           C
ATOM    666  O   LYS A  86      29.907  73.161 295.256  1.00 25.35           O
ATOM    667  N   THR A  87      30.526  72.542 293.150  1.00 25.10           N
ATOM    668  CA  THR A  87      31.131  73.832 292.736  1.00 25.66           C
ATOM    669  CB  THR A  87      31.744  73.776 291.332  1.00 26.82           C
ATOM    670  OG1 THR A  87      32.712  72.727 291.237  1.00 28.03           O
ATOM    671  CG2 THR A  87      32.412  75.081 290.958  1.00 27.07           C
ATOM    672  C   THR A  87      30.067  74.922 292.767  1.00 24.75           C
ATOM    673  O   THR A  87      30.352  76.004 293.280  1.00 24.00           O
ATOM    674  N   ARG A  88      28.893  74.643 292.212  1.00 26.49           N
ATOM    675  CA  ARG A  88      27.786  75.634 292.113  1.00 28.50           C
ATOM    676  CB  ARG A  88      26.700  75.118 291.170  1.00 28.32           C
ATOM    677  CG  ARG A  88      25.653  76.172 290.867  1.00 29.72           C
ATOM    678  CD  ARG A  88      24.767  75.740 289.735  1.00 30.93           C
ATOM    679  NE  ARG A  88      25.465  75.848 288.473  1.00 32.33           N
ATOM    680  CZ  ARG A  88      24.933  75.517 287.304  1.00 35.20           C
ATOM    681  NH1 ARG A  88      23.699  75.047 287.236  1.00 34.03           N
ATOM    682  NH2 ARG A  88      25.646  75.633 286.201  1.00 38.10           N
ATOM    683  C   ARG A  88      27.209  75.938 293.507  1.00 28.25           C
ATOM    684  O   ARG A  88      27.053  77.116 293.853  1.00 28.64           O
ATOM    685  N   ILE A  89      26.913  74.906 294.290  1.00 29.28           N
ATOM    686  CA  ILE A  89      26.411  75.037 295.691  1.00 29.46           C
ATOM    687  CB  ILE A  89      26.055  73.645 296.259  1.00 28.95           C
ATOM    688  CG1 ILE A  89      24.877  73.048 295.483  1.00 27.05           C
ATOM    689  CG2 ILE A  89      25.789  73.698 297.771  1.00 29.11           C
ATOM    690  CD1 ILE A  89      24.789  71.561 295.569  1.00 27.85           C
ATOM    691  C   ILE A  89      27.431  75.812 296.546  1.00 29.08           C
ATOM    692  O   ILE A  89      27.006  76.712 297.309  1.00 28.47           O
ATOM    693  N   PHE A  90      28.722  75.491 296.434  1.00 28.27           N
ATOM    694  CA  PHE A  90      29.797  76.217 297.153  1.00 28.33           C
ATOM    695  CB  PHE A  90      31.173  75.640 296.834  1.00 28.53           C
ATOM    696  CG  PHE A  90      32.313  76.303 297.566  1.00 28.49           C
ATOM    697  CD1 PHE A  90      32.749  75.820 298.790  1.00 28.67           C
ATOM    698  CE1 PHE A  90      33.793  76.432 299.463  1.00 28.60           C
ATOM    699  CZ  PHE A  90      34.422  77.520 298.914  1.00 27.78           C
ATOM    700  CD2 PHE A  90      32.961  77.395 297.022  1.00 27.42           C
ATOM    701  CE2 PHE A  90      34.008  77.998 297.697  1.00 27.68           C
ATOM    702  C   PHE A  90      29.754  77.679 296.731  1.00 28.41           C
ATOM    703  O   PHE A  90      29.787  78.539 297.585  1.00 27.75           O
ATOM    704  N   ASP A  91      29.706  77.919 295.424  1.00 29.64           N
ATOM    705  CA  ASP A  91      29.739  79.279 294.828  1.00 30.71           C
ATOM    706  CB  ASP A  91      29.734  79.218 293.291  1.00 31.96           C
ATOM    707  CG  ASP A  91      31.105  79.110 292.632  1.00 32.45           C
ATOM    708  OD1 ASP A  91      32.127  79.161 293.363  1.00 30.68           O
ATOM    709  OD2 ASP A  91      31.141  78.991 291.379  1.00 34.51           O
ATOM    710  C   ASP A  91      28.560  80.076 295.394  1.00 29.19           C
ATOM    711  O   ASP A  91      28.786  81.198 295.854  1.00 27.65           O
ATOM    712  N   SER A  92      27.359  79.493 295.353  1.00 31.32           N
ATOM    713  CA  SER A  92      26.078  80.120 295.783  1.00 32.63           C
ATOM    714  CB  SER A  92      24.901  79.210 295.548  1.00 31.54           C
ATOM    715  OG  SER A  92      24.585  79.162 294.164  1.00 30.06           O
ATOM    716  C   SER A  92      26.191  80.526 297.251  1.00 33.57           C
ATOM    717  O   SER A  92      25.967  81.698 297.540  1.00 33.66           O
ATOM    718  N   ARG A  93      26.595  79.587 298.106  1.00 36.26           N
ATOM    719  CA  ARG A  93      26.768  79.763 299.573  1.00 39.84           C
ATOM    720  CB  ARG A  93      27.180  78.428 300.196  1.00 46.13           C
ATOM    721  CG  ARG A  93      26.047  77.417 300.229  1.00 53.65           C
ATOM    722  CD  ARG A  93      25.132  77.742 301.384  1.00 62.01           C
ATOM    723  NE  ARG A  93      23.832  77.099 301.262  1.00 72.91           N
ATOM    724  CZ  ARG A  93      22.813  77.318 302.092  1.00 75.54           C
ATOM    725  NH1 ARG A  93      22.954  78.175 303.094  1.00 78.51           N
ATOM    726  NH2 ARG A  93      21.664  76.683 301.917  1.00 69.41           N
ATOM    727  C   ARG A  93      27.807  80.846 299.887  1.00 36.49           C
ATOM    728  O   ARG A  93      27.696  81.512 300.929  1.00 35.62           O
ATOM    729  N   MET A  94      28.803  81.004 299.031  1.00 35.34           N
ATOM    730  CA  MET A  94      29.889  81.974 299.267  1.00 35.39           C
ATOM    731  CB  MET A  94      31.162  81.611 298.492  1.00 37.20           C
ATOM    732  CG  MET A  94      31.887  80.396 299.081  1.00 37.72           C
ATOM    733  SD  MET A  94      31.970  80.470 300.893  1.00 38.50           S
ATOM    734  CE  MET A  94      31.146  78.937 301.329  1.00 37.90           C
ATOM    735  C   MET A  94      29.371  83.349 298.870  1.00 34.52           C
ATOM    736  O   MET A  94      29.764  84.330 299.544  1.00 38.07           O
ATOM    737  N   VAL A  95      28.473  83.420 297.884  1.00 32.15           N
ATOM    738  CA  VAL A  95      27.901  84.731 297.453  1.00 32.68           C
ATOM    739  CB  VAL A  95      27.278  84.676 296.048  1.00 30.87           C
ATOM    740  CG1 VAL A  95      26.772  86.043 295.607  1.00 31.12           C
ATOM    741  CG2 VAL A  95      28.269  84.144 295.024  1.00 31.41           C
ATOM    742  C   VAL A  95      26.935  85.228 298.545  1.00 35.03           C
ATOM    743  O   VAL A  95      26.859  86.484 298.759  1.00 36.93           O
ATOM    744  N   VAL A  96      26.283  84.302 299.259  1.00 33.90           N
ATOM    745  CA  VAL A  96      25.475  84.618 300.476  1.00 35.42           C
ATOM    746  CB  VAL A  96      24.671  83.406 301.001  1.00 34.92           C
ATOM    747  CG1 VAL A  96      23.943  83.750 302.297  1.00 34.78           C
ATOM    748  CG2 VAL A  96      23.684  82.863 299.975  1.00 33.44           C
ATOM    749  C   VAL A  96      26.428  85.150 301.552  1.00 34.77           C
ATOM    750  O   VAL A  96      26.237  86.295 302.009  1.00 34.77           O
ATOM    751  N   ALA A  97      27.403  84.325 301.936  1.00 33.71           N
ATOM    752  CA  ALA A  97      28.420  84.624 302.966  1.00 34.03           C
ATOM    753  CB  ALA A  97      29.560  83.647 302.846  1.00 35.91           C
ATOM    754  C   ALA A  97      28.927  86.043 302.766  1.00 33.82           C
ATOM    755  O   ALA A  97      29.139  86.746 303.771  1.00 32.36           O
ATOM    756  N   GLN A  98      29.134  86.403 301.498  1.00 35.24           N
ATOM    757  CA  GLN A  98      29.666  87.721 301.068  1.00 37.89           C
ATOM    758  CB  GLN A  98      30.031  87.678 299.586  1.00 37.65           C
ATOM    759  CG  GLN A  98      31.030  88.755 299.195  1.00 37.72           C
ATOM    760  CD  GLN A  98      30.430  90.124 298.988  1.00 37.26           C
ATOM    761  OE1 GLN A  98      31.129  91.119 299.123  1.00 40.75           O
ATOM    762  NE2 GLN A  98      29.148  90.195 298.652  1.00 34.91           N
ATOM    763  C   GLN A  98      28.646  88.833 301.350  1.00 38.28           C
ATOM    764  O   GLN A  98      29.065  89.868 301.869  1.00 40.10           O
ATOM    765  N   ARG A  99      27.372  88.634 301.002  1.00 38.80           N
ATOM    766  CA  ARG A  99      26.273  89.587 301.301  1.00 40.08           C
ATOM    767  CB  ARG A  99      24.949  89.091 300.714  1.00 45.21           C
ATOM    768  CG  ARG A  99      24.506  89.888 299.501  1.00 50.86           C
ATOM    769  CD  ARG A  99      23.609  89.102 298.586  1.00 57.12           C
ATOM    770  NE  ARG A  99      24.104  89.206 297.226  1.00 67.41           N
ATOM    771  CZ  ARG A  99      23.367  89.109 296.128  1.00 75.74           C
ATOM    772  NH1 ARG A  99      22.060  88.921 296.203  1.00 83.84           N
ATOM    773  NH2 ARG A  99      23.949  89.202 294.947  1.00 77.40           N
ATOM    774  C   ARG A  99      26.144  89.793 302.813  1.00 37.99           C
ATOM    775  O   ARG A  99      25.752  90.891 303.221  1.00 35.43           O
ATOM    776  N   GLN A 100      26.483  88.784 303.615  1.00 39.74           N
ATOM    777  CA  GLN A 100      26.403  88.837 305.100  1.00 41.37           C
ATOM    778  CB  GLN A 100      26.078  87.448 305.623  1.00 39.83           C
ATOM    779  CG  GLN A 100      24.846  86.895 304.941  1.00 40.82           C
ATOM    780  CD  GLN A 100      24.389  85.604 305.559  1.00 41.85           C
ATOM    781  OE1 GLN A 100      25.169  84.669 305.778  1.00 40.35           O
ATOM    782  NE2 GLN A 100      23.096  85.553 305.813  1.00 42.05           N
ATOM    783  C   GLN A 100      27.693  89.412 305.697  1.00 44.29           C
ATOM    784  O   GLN A 100      27.751  89.559 306.926  1.00 44.89           O
ATOM    785  N   LYS A 101      28.671  89.750 304.855  1.00 49.61           N
ATOM    786  CA  LYS A 101      29.882  90.527 305.222  1.00 54.27           C
ATOM    787  CB  LYS A 101      29.473  91.809 305.957  1.00 59.43           C
ATOM    788  CG  LYS A 101      28.592  92.749 305.134  1.00 67.79           C
ATOM    789  CD  LYS A 101      28.842  94.235 305.395  1.00 72.72           C
ATOM    790  CE  LYS A 101      28.276  95.146 304.325  1.00 72.45           C
ATOM    791  NZ  LYS A 101      27.941  96.470 304.892  1.00 73.85           N
ATOM    792  C   LYS A 101      30.844  89.638 306.018  1.00 55.54           C
ATOM    793  O   LYS A 101      31.652  90.190 306.786  1.00 60.79           O
ATOM    794  N   LYS A 102      30.779  88.317 305.810  1.00 53.68           N
ATOM    795  CA  LYS A 102      31.738  87.330 306.366  1.00 52.23           C
ATOM    796  CB  LYS A 102      31.015  85.991 306.526  1.00 52.67           C
ATOM    797  CG  LYS A 102      30.042  86.020 307.696  1.00 60.04           C
ATOM    798  CD  LYS A 102      29.059  84.878 307.814  1.00 64.84           C
ATOM    799  CE  LYS A 102      28.137  85.092 309.002  1.00 66.73           C
ATOM    800  NZ  LYS A 102      27.220  83.949 309.231  1.00 70.70           N
ATOM    801  C   LYS A 102      32.976  87.339 305.463  1.00 53.78           C
ATOM    802  O   LYS A 102      34.125  87.191 305.959  1.00 64.35           O
ATOM    803  N   MET A 103      32.740  87.612 304.187  1.00 51.24           N
ATOM    804  CA  MET A 103      33.747  87.646 303.102  1.00 47.91           C
ATOM    805  CB  MET A 103      33.244  86.807 301.935  1.00 47.26           C
ATOM    806  CG  MET A 103      34.247  85.932 301.329  1.00 46.01           C
ATOM    807  SD  MET A 103      33.260  84.562 300.781  1.00 47.85           S
ATOM    808  CE  MET A 103      33.224  83.624 302.307  1.00 49.05           C
ATOM    809  C   MET A 103      33.878  89.074 302.586  1.00 45.32           C
ATOM    810  O   MET A 103      32.839  89.759 302.431  1.00 41.67           O
ATOM    811  N   SER A 104      35.098  89.461 302.236  1.00 44.07           N
ATOM    812  CA  SER A 104      35.399  90.744 301.556  1.00 42.55           C
ATOM    813  CB  SER A 104      36.900  90.987 301.582  1.00 45.47           C
ATOM    814  OG  SER A 104      37.318  91.950 300.617  1.00 51.34           O
ATOM    815  C   SER A 104      34.783  90.747 300.138  1.00 38.49           C
ATOM    816  O   SER A 104      34.247  91.802 299.723  1.00 35.61           O
ATOM    817  N   PHE A 105      34.777  89.598 299.446  1.00 36.44           N
ATOM    818  CA  PHE A 105      34.734  89.494 297.959  1.00 33.32           C
ATOM    819  CB  PHE A 105      36.035  90.118 297.454  1.00 33.96           C
ATOM    820  CG  PHE A 105      36.396  89.865 296.020  1.00 33.37           C
ATOM    821  CD1 PHE A 105      35.934  90.707 295.028  1.00 33.11           C
ATOM    822  CE1 PHE A 105      36.280  90.492 293.707  1.00 34.86           C
ATOM    823  CZ  PHE A 105      37.093  89.433 293.371  1.00 37.35           C
ATOM    824  CD2 PHE A 105      37.244  88.827 295.679  1.00 34.31           C
ATOM    825  CE2 PHE A 105      37.577  88.599 294.355  1.00 36.66           C
ATOM    826  C   PHE A 105      34.554  88.028 297.516  1.00 32.38           C
ATOM    827  O   PHE A 105      34.993  87.074 298.240  1.00 30.52           O
ATOM    828  N   TYR A 106      33.910  87.803 296.367  1.00 29.43           N
ATOM    829  CA  TYR A 106      33.851  86.438 295.775  1.00 28.60           C
ATOM    830  CB  TYR A 106      32.807  85.566 296.459  1.00 27.62           C
ATOM    831  CG  TYR A 106      32.997  84.095 296.175  1.00 27.76           C
ATOM    832  CD1 TYR A 106      33.996  83.361 296.791  1.00 26.48           C
ATOM    833  CE1 TYR A 106      34.161  82.011 296.551  1.00 25.14           C
ATOM    834  CZ  TYR A 106      33.311  81.370 295.674  1.00 26.62           C
ATOM    835  OH  TYR A 106      33.448  80.046 295.376  1.00 28.72           O
ATOM    836  CE2 TYR A 106      32.306  82.081 295.051  1.00 27.29           C
ATOM    837  CD2 TYR A 106      32.169  83.433 295.291  1.00 27.94           C
ATOM    838  C   TYR A 106      33.589  86.467 294.273  1.00 27.22           C
ATOM    839  O   TYR A 106      33.162  87.483 293.735  1.00 29.62           O
ATOM    840  N   MET A 107      33.902  85.368 293.605  1.00 25.38           N
ATOM    841  CA  MET A 107      33.773  85.263 292.136  1.00 26.51           C
ATOM    842  CB  MET A 107      35.104  85.451 291.395  1.00 26.33           C
ATOM    843  CG  MET A 107      35.768  86.788 291.687  1.00 28.06           C
ATOM    844  SD  MET A 107      37.251  87.118 290.665  1.00 30.22           S
ATOM    845  CE  MET A 107      36.518  88.102 289.362  1.00 30.03           C
ATOM    846  C   MET A 107      33.213  83.877 291.850  1.00 26.37           C
ATOM    847  O   MET A 107      33.921  82.890 292.090  1.00 26.73           O
ATOM    848  N   GLN A 108      31.973  83.832 291.375  1.00 26.13           N
ATOM    849  CA  GLN A 108      31.315  82.592 290.906  1.00 26.27           C
ATOM    850  CB  GLN A 108      29.814  82.820 290.708  1.00 26.95           C
ATOM    851  CG  GLN A 108      29.083  83.257 291.977  1.00 26.46           C
ATOM    852  CD  GLN A 108      27.660  83.612 291.649  1.00 25.84           C
ATOM    853  OE1 GLN A 108      27.320  84.792 291.522  1.00 25.63           O
ATOM    854  NE2 GLN A 108      26.844  82.584 291.452  1.00 24.44           N
ATOM    855  C   GLN A 108      31.987  82.106 289.619  1.00 25.96           C
ATOM    856  O   GLN A 108      32.774  82.858 288.988  1.00 23.41           O
ATOM    857  N   SER A 109      31.730  80.842 289.317  1.00 27.11           N
ATOM    858  CA  SER A 109      32.058  80.172 288.042  1.00 29.46           C
ATOM    859  CB  SER A 109      33.070  79.070 288.287  1.00 31.53           C
ATOM    860  OG  SER A 109      32.692  78.248 289.394  1.00 31.58           O
ATOM    861  C   SER A 109      30.738  79.668 287.440  1.00 30.36           C
ATOM    862  O   SER A 109      30.764  78.743 286.601  1.00 32.57           O
ATOM    863  N   LEU A 110      29.613  80.273 287.841  1.00 30.42           N
ATOM    864  CA  LEU A 110      28.254  79.868 287.387  1.00 29.30           C
ATOM    865  CB  LEU A 110      27.176  80.871 287.815  1.00 28.93           C
ATOM    866  CG  LEU A 110      25.745  80.396 287.556  1.00 29.26           C
ATOM    867  CD1 LEU A 110      25.360  79.215 288.438  1.00 28.59           C
ATOM    868  CD2 LEU A 110      24.757  81.525 287.737  1.00 29.64           C
ATOM    869  C   LEU A 110      28.275  79.715 285.870  1.00 27.58           C
ATOM    870  O   LEU A 110      28.673  80.686 285.177  1.00 26.33           O
ATOM    871  N   GLY A 111      27.939  78.504 285.425  1.00 27.95           N
ATOM    872  CA  GLY A 111      27.794  78.115 284.011  1.00 31.94           C
ATOM    873  C   GLY A 111      29.061  77.526 283.410  1.00 33.65           C
ATOM    874  O   GLY A 111      28.976  77.105 282.213  1.00 37.81           O
ATOM    875  N   GLU A 112      30.179  77.529 284.162  1.00 31.18           N
ATOM    876  CA  GLU A 112      31.522  77.129 283.662  1.00 30.70           C
ATOM    877  CB  GLU A 112      32.526  78.275 283.817  1.00 32.23           C
ATOM    878  CG  GLU A 112      32.192  79.552 283.060  1.00 34.55           C
ATOM    879  CD  GLU A 112      33.196  80.685 283.285  1.00 40.98           C
ATOM    880  OE1 GLU A 112      34.421  80.395 283.389  1.00 41.86           O
ATOM    881  OE2 GLU A 112      32.762  81.872 283.375  1.00 46.53           O
ATOM    882  C   GLU A 112      32.017  75.887 284.416  1.00 30.33           C
ATOM    883  O   GLU A 112      33.155  75.457 284.157  1.00 30.91           O
ATOM    884  N   GLU A 113      31.205  75.318 285.311  1.00 29.96           N
ATOM    885  CA  GLU A 113      31.623  74.238 286.248  1.00 28.40           C
ATOM    886  CB  GLU A 113      30.481  73.804 287.168  1.00 28.74           C
ATOM    887  CG  GLU A 113      30.065  74.869 288.158  1.00 29.70           C
ATOM    888  CD  GLU A 113      28.967  75.828 287.723  1.00 30.25           C
ATOM    889  OE1 GLU A 113      28.524  75.727 286.557  1.00 27.68           O
ATOM    890  OE2 GLU A 113      28.552  76.683 288.575  1.00 32.89           O
ATOM    891  C   GLU A 113      32.124  72.992 285.507  1.00 27.10           C
ATOM    892  O   GLU A 113      32.915  72.270 286.111  1.00 28.87           O
ATOM    893  N   ALA A 114      31.682  72.698 284.285  1.00 25.04           N
ATOM    894  CA  ALA A 114      32.093  71.443 283.616  1.00 25.47           C
ATOM    895  CB  ALA A 114      31.271  71.175 282.389  1.00 26.68           C
ATOM    896  C   ALA A 114      33.577  71.485 283.246  1.00 26.82           C
ATOM    897  O   ALA A 114      34.183  70.414 283.250  1.00 28.00           O
ATOM    898  N   ILE A 115      34.136  72.662 282.922  1.00 27.84           N
ATOM    899  CA  ILE A 115      35.463  72.808 282.247  1.00 26.12           C
ATOM    900  CB  ILE A 115      35.668  74.222 281.692  1.00 26.77           C
ATOM    901  CG1 ILE A 115      34.671  74.520 280.575  1.00 27.87           C
ATOM    902  CG2 ILE A 115      37.099  74.412 281.212  1.00 27.08           C
ATOM    903  CD1 ILE A 115      34.610  75.981 280.206  1.00 28.62           C
ATOM    904  C   ILE A 115      36.580  72.419 283.211  1.00 26.08           C
ATOM    905  O   ILE A 115      37.281  71.430 282.929  1.00 25.79           O
ATOM    906  N   GLY A 116      36.763  73.183 284.287  1.00 26.62           N
ATOM    907  CA  GLY A 116      37.775  72.865 285.315  1.00 26.93           C
ATOM    908  C   GLY A 116      37.682  71.416 285.770  1.00 26.14           C
ATOM    909  O   GLY A 116      38.726  70.719 285.779  1.00 28.06           O
ATOM    910  N   SER A 117      36.474  70.954 286.084  1.00 23.52           N
ATOM    911  CA  SER A 117      36.227  69.607 286.657  1.00 23.65           C
ATOM    912  CB  SER A 117      34.855  69.568 287.296  1.00 24.55           C
ATOM    913  OG  SER A 117      33.819  69.832 286.351  1.00 26.21           O
ATOM    914  C   SER A 117      36.425  68.496 285.603  1.00 21.67           C
ATOM    915  O   SER A 117      36.857  67.410 285.957  1.00 20.08           O
ATOM    916  N   GLY A 118      36.082  68.732 284.346  1.00 20.68           N
ATOM    917  CA  GLY A 118      36.257  67.724 283.295  1.00 21.49           C
ATOM    918  C   GLY A 118      37.735  67.504 283.013  1.00 23.00           C
ATOM    919  O   GLY A 118      38.140  66.341 282.831  1.00 23.71           O
ATOM    920  N   GLN A 119      38.528  68.575 282.956  1.00 23.83           N
ATOM    921  CA  GLN A 119      39.983  68.463 282.688  1.00 24.86           C
ATOM    922  CB  GLN A 119      40.619  69.812 282.340  1.00 25.19           C
ATOM    923  CG  GLN A 119      42.118  69.713 282.079  1.00 24.97           C
ATOM    924  CD  GLN A 119      42.597  70.587 280.945  1.00 26.03           C
ATOM    925  OE1 GLN A 119      43.578  71.318 281.074  1.00 26.19           O
ATOM    926  NE2 GLN A 119      41.922  70.501 279.807  1.00 26.53           N
ATOM    927  C   GLN A 119      40.639  67.806 283.906  1.00 25.71           C
ATOM    928  O   GLN A 119      41.515  66.942 283.696  1.00 24.99           O
ATOM    929  N   ALA A 120      40.243  68.199 285.123  1.00 26.64           N
ATOM    930  CA  ALA A 120      40.808  67.663 286.386  1.00 27.19           C
ATOM    931  CB  ALA A 120      40.104  68.259 287.576  1.00 27.56           C
ATOM    932  C   ALA A 120      40.718  66.129 286.376  1.00 26.13           C
ATOM    933  O   ALA A 120      41.727  65.465 286.661  1.00 26.18           O
ATOM    934  N   LEU A 121      39.566  65.590 286.006  1.00 25.64           N
ATOM    935  CA  LEU A 121      39.283  64.136 286.068  1.00 27.45           C
ATOM    936  CB  LEU A 121      37.764  63.913 286.102  1.00 28.10           C
ATOM    937  CG  LEU A 121      36.996  64.536 287.267  1.00 27.54           C
ATOM    938  CD1 LEU A 121      35.556  64.047 287.286  1.00 26.38           C
ATOM    939  CD2 LEU A 121      37.676  64.253 288.599  1.00 28.55           C
ATOM    940  C   LEU A 121      39.906  63.408 284.869  1.00 27.64           C
ATOM    941  O   LEU A 121      39.862  62.160 284.881  1.00 28.50           O
ATOM    942  N   ALA A 122      40.403  64.141 283.864  1.00 28.40           N
ATOM    943  CA  ALA A 122      41.186  63.610 282.712  1.00 28.11           C
ATOM    944  CB  ALA A 122      40.995  64.444 281.467  1.00 27.10           C
ATOM    945  C   ALA A 122      42.680  63.552 283.047  1.00 27.56           C
ATOM    946  O   ALA A 122      43.364  62.790 282.365  1.00 29.77           O
ATOM    947  N   LEU A 123      43.165  64.362 283.997  1.00 27.11           N
ATOM    948  CA  LEU A 123      44.602  64.486 284.367  1.00 26.27           C
ATOM    949  CB  LEU A 123      44.893  65.929 284.740  1.00 24.82           C
ATOM    950  CG  LEU A 123      44.749  66.888 283.577  1.00 25.49           C
ATOM    951  CD1 LEU A 123      44.746  68.329 284.070  1.00 26.38           C
ATOM    952  CD2 LEU A 123      45.865  66.635 282.579  1.00 25.22           C
ATOM    953  C   LEU A 123      44.903  63.577 285.547  1.00 27.78           C
ATOM    954  O   LEU A 123      44.045  62.761 285.859  1.00 32.61           O
ATOM    955  N   ASN A 124      46.117  63.654 286.081  1.00 27.49           N
ATOM    956  CA  ASN A 124      46.522  63.046 287.371  1.00 28.66           C
ATOM    957  CB  ASN A 124      47.865  62.304 287.303  1.00 28.67           C
ATOM    958  CG  ASN A 124      47.930  61.264 286.206  1.00 26.94           C
ATOM    959  OD1 ASN A 124      48.854  61.225 285.399  1.00 26.41           O
ATOM    960  ND2 ASN A 124      46.937  60.410 286.162  1.00 27.88           N
ATOM    961  C   ASN A 124      46.597  64.199 288.366  1.00 31.96           C
ATOM    962  O   ASN A 124      46.608  65.358 287.925  1.00 36.54           O
ATOM    963  N   ARG A 125      46.666  63.890 289.655  1.00 34.71           N
ATOM    964  CA  ARG A 125      46.746  64.902 290.740  1.00 34.37           C
ATOM    965  CB  ARG A 125      46.617  64.172 292.079  1.00 36.11           C
ATOM    966  CG  ARG A 125      46.232  65.058 293.248  1.00 37.39           C
ATOM    967  CD  ARG A 125      46.038  64.256 294.523  1.00 38.27           C
ATOM    968  NE  ARG A 125      45.620  65.200 295.538  1.00 36.63           N
ATOM    969  CZ  ARG A 125      44.382  65.617 295.684  1.00 33.34           C
ATOM    970  NH1 ARG A 125      43.427  65.129 294.912  1.00 32.65           N
ATOM    971  NH2 ARG A 125      44.106  66.510 296.612  1.00 32.76           N
ATOM    972  C   ARG A 125      48.078  65.644 290.597  1.00 33.37           C
ATOM    973  O   ARG A 125      48.136  66.844 290.912  1.00 31.52           O
ATOM    974  N   THR A 126      49.094  64.918 290.112  1.00 34.67           N
ATOM    975  CA  THR A 126      50.523  65.323 290.029  1.00 33.69           C
ATOM    976  CB  THR A 126      51.471  64.115 290.003  1.00 31.75           C
ATOM    977  OG1 THR A 126      51.225  63.414 288.775  1.00 31.95           O
ATOM    978  CG2 THR A 126      51.333  63.260 291.245  1.00 28.64           C
ATOM    979  C   THR A 126      50.766  66.183 288.788  1.00 33.07           C
ATOM    980  O   THR A 126      51.816  66.838 288.773  1.00 33.20           O
ATOM    981  N   ASP A 127      49.850  66.175 287.808  1.00 31.68           N
ATOM    982  CA  ASP A 127      49.802  67.192 286.722  1.00 30.50           C
ATOM    983  CB  ASP A 127      48.841  66.789 285.613  1.00 30.27           C
ATOM    984  CG  ASP A 127      49.204  65.441 285.044  1.00 31.04           C
ATOM    985  OD1 ASP A 127      50.400  65.090 285.133  1.00 31.58           O
ATOM    986  OD2 ASP A 127      48.284  64.743 284.551  1.00 30.80           O
ATOM    987  C   ASP A 127      49.381  68.528 287.328  1.00 29.65           C
ATOM    988  O   ASP A 127      48.234  68.635 287.796  1.00 31.81           O
ATOM    989  N   MET A 128      50.289  69.492 287.342  1.00 27.22           N
ATOM    990  CA  MET A 128      50.074  70.785 288.017  1.00 28.15           C
ATOM    991  CB  MET A 128      51.418  71.467 288.289  1.00 30.01           C
ATOM    992  CG  MET A 128      51.282  72.798 288.990  1.00 31.25           C
ATOM    993  SD  MET A 128      50.702  72.570 290.672  1.00 31.03           S
ATOM    994  CE  MET A 128      52.264  72.247 291.486  1.00 33.84           C
ATOM    995  C   MET A 128      49.209  71.664 287.107  1.00 28.40           C
ATOM    996  O   MET A 128      49.620  71.908 285.958  1.00 28.49           O
ATOM    997  N   CYS A 129      48.053  72.116 287.602  1.00 28.09           N
ATOM    998  CA  CYS A 129      47.191  73.141 286.953  1.00 26.74           C
ATOM    999  CB  CYS A 129      45.727  72.962 287.333  1.00 28.23           C
ATOM   1000  SG  CYS A 129      45.075  71.312 286.948  1.00 31.24           S
ATOM   1001  C   CYS A 129      47.676  74.537 287.348  1.00 24.80           C
ATOM   1002  O   CYS A 129      48.036  74.739 288.510  1.00 23.63           O
ATOM   1003  N   PHE A 130      47.739  75.438 286.375  1.00 25.89           N
ATOM   1004  CA  PHE A 130      48.003  76.895 286.528  1.00 26.01           C
ATOM   1005  CB  PHE A 130      49.146  77.342 285.602  1.00 26.30           C
ATOM   1006  CG  PHE A 130      50.482  76.774 286.007  1.00 26.94           C
ATOM   1007  CD1 PHE A 130      50.757  75.418 285.860  1.00 27.99           C
ATOM   1008  CE1 PHE A 130      51.968  74.890 286.290  1.00 27.97           C
ATOM   1009  CZ  PHE A 130      52.909  75.706 286.888  1.00 27.81           C
ATOM   1010  CD2 PHE A 130      51.433  77.572 286.624  1.00 27.86           C
ATOM   1011  CE2 PHE A 130      52.640  77.043 287.063  1.00 27.62           C
ATOM   1012  C   PHE A 130      46.672  77.576 286.250  1.00 26.11           C
ATOM   1013  O   PHE A 130      46.364  77.880 285.092  1.00 25.63           O
ATOM   1014  N   PRO A 131      45.805  77.710 287.284  1.00 25.53           N
ATOM   1015  CA  PRO A 131      44.452  78.240 287.099  1.00 23.73           C
ATOM   1016  CB  PRO A 131      43.705  77.581 288.267  1.00 22.78           C
ATOM   1017  CG  PRO A 131      44.735  77.541 289.384  1.00 23.59           C
ATOM   1018  CD  PRO A 131      46.070  77.339 288.688  1.00 24.46           C
ATOM   1019  C   PRO A 131      44.371  79.777 287.167  1.00 22.93           C
ATOM   1020  O   PRO A 131      45.332  80.466 287.479  1.00 23.02           O
ATOM   1021  N   THR A 132      43.206  80.296 286.828  1.00 23.24           N
ATOM   1022  CA  THR A 132      42.800  81.693 287.108  1.00 24.94           C
ATOM   1023  CB  THR A 132      41.936  82.263 285.978  1.00 25.66           C
ATOM   1024  OG1 THR A 132      40.694  81.547 285.937  1.00 23.55           O
ATOM   1025  CG2 THR A 132      42.663  82.200 284.649  1.00 25.63           C
ATOM   1026  C   THR A 132      42.022  81.686 288.413  1.00 24.55           C
ATOM   1027  O   THR A 132      41.947  80.616 289.045  1.00 25.45           O
ATOM   1028  N   TYR A 133      41.415  82.815 288.759  1.00 24.01           N
ATOM   1029  CA  TYR A 133      40.570  82.942 289.970  1.00 24.66           C
ATOM   1030  CB  TYR A 133      40.340  84.412 290.292  1.00 25.81           C
ATOM   1031  CG  TYR A 133      39.959  85.185 289.070  1.00 28.03           C
ATOM   1032  CD1 TYR A 133      38.720  84.979 288.491  1.00 28.71           C
ATOM   1033  CE1 TYR A 133      38.368  85.646 287.332  1.00 28.74           C
ATOM   1034  CZ  TYR A 133      39.253  86.527 286.737  1.00 26.63           C
ATOM   1035  OH  TYR A 133      38.841  87.188 285.630  1.00 25.57           O
ATOM   1036  CE2 TYR A 133      40.497  86.741 287.299  1.00 27.83           C
ATOM   1037  CD2 TYR A 133      40.853  86.045 288.444  1.00 28.05           C
ATOM   1038  C   TYR A 133      39.227  82.248 289.762  1.00 24.14           C
ATOM   1039  O   TYR A 133      38.429  82.300 290.696  1.00 26.70           O
ATOM   1040  N   ARG A 134      38.997  81.610 288.610  1.00 23.46           N
ATOM   1041  CA  ARG A 134      37.670  81.061 288.226  1.00 22.41           C
ATOM   1042  CB  ARG A 134      37.082  81.964 287.147  1.00 21.37           C
ATOM   1043  CG  ARG A 134      35.568  82.000 287.096  1.00 20.62           C
ATOM   1044  CD  ARG A 134      35.188  82.895 285.946  1.00 20.38           C
ATOM   1045  NE  ARG A 134      34.500  84.050 286.477  1.00 20.42           N
ATOM   1046  CZ  ARG A 134      34.828  85.312 286.261  1.00 20.97           C
ATOM   1047  NH1 ARG A 134      35.863  85.620 285.500  1.00 22.80           N
ATOM   1048  NH2 ARG A 134      34.109  86.280 286.795  1.00 20.45           N
ATOM   1049  C   ARG A 134      37.772  79.611 287.727  1.00 22.39           C
ATOM   1050  O   ARG A 134      36.988  79.264 286.813  1.00 22.69           O
ATOM   1051  N   GLN A 135      38.676  78.801 288.294  1.00 22.31           N
ATOM   1052  CA  GLN A 135      38.759  77.344 288.000  1.00 23.80           C
ATOM   1053  CB  GLN A 135      40.001  77.002 287.177  1.00 21.80           C
ATOM   1054  CG  GLN A 135      39.777  77.106 285.684  1.00 21.50           C
ATOM   1055  CD  GLN A 135      39.790  78.523 285.152  1.00 22.08           C
ATOM   1056  OE1 GLN A 135      38.964  78.903 284.321  1.00 22.14           O
ATOM   1057  NE2 GLN A 135      40.756  79.312 285.587  1.00 21.07           N
ATOM   1058  C   GLN A 135      38.680  76.567 289.326  1.00 27.47           C
ATOM   1059  O   GLN A 135      39.260  75.425 289.409  1.00 26.90           O
ATOM   1060  N   GLN A 136      37.920  77.126 290.286  1.00 27.81           N
ATOM   1061  CA  GLN A 136      37.599  76.504 291.598  1.00 26.95           C
ATOM   1062  CB  GLN A 136      36.669  77.414 292.411  1.00 27.93           C
ATOM   1063  CG  GLN A 136      35.367  77.790 291.706  1.00 30.60           C
ATOM   1064  CD  GLN A 136      35.254  79.234 291.260  1.00 31.42           C
ATOM   1065  OE1 GLN A 136      36.045  79.737 290.454  1.00 28.89           O
ATOM   1066  NE2 GLN A 136      34.218  79.901 291.755  1.00 30.38           N
ATOM   1067  C   GLN A 136      37.033  75.095 291.364  1.00 26.93           C
ATOM   1068  O   GLN A 136      37.251  74.223 292.242  1.00 26.79           O
ATOM   1069  N   SER A 137      36.369  74.857 290.223  1.00 25.48           N
ATOM   1070  CA  SER A 137      35.768  73.538 289.898  1.00 26.00           C
ATOM   1071  CB  SER A 137      35.027  73.577 288.604  1.00 25.96           C
ATOM   1072  OG  SER A 137      35.928  73.471 287.522  1.00 25.71           O
ATOM   1073  C   SER A 137      36.842  72.442 289.874  1.00 26.65           C
ATOM   1074  O   SER A 137      36.483  71.281 290.064  1.00 25.77           O
ATOM   1075  N   ILE A 138      38.106  72.790 289.607  1.00 28.34           N
ATOM   1076  CA  ILE A 138      39.275  71.858 289.728  1.00 27.52           C
ATOM   1077  CB  ILE A 138      40.582  72.485 289.199  1.00 26.86           C
ATOM   1078  CG1 ILE A 138      40.468  72.949 287.743  1.00 26.00           C
ATOM   1079  CG2 ILE A 138      41.735  71.512 289.411  1.00 26.18           C
ATOM   1080  CD1 ILE A 138      41.731  73.580 287.208  1.00 25.88           C
ATOM   1081  C   ILE A 138      39.446  71.466 291.204  1.00 26.93           C
ATOM   1082  O   ILE A 138      39.604  70.259 291.483  1.00 26.61           O
ATOM   1083  N   LEU A 139      39.444  72.447 292.113  1.00 25.61           N
ATOM   1084  CA  LEU A 139      39.603  72.181 293.565  1.00 26.40           C
ATOM   1085  CB  LEU A 139      39.607  73.493 294.355  1.00 25.78           C
ATOM   1086  CG  LEU A 139      40.855  74.345 294.152  1.00 24.61           C
ATOM   1087  CD1 LEU A 139      40.736  75.675 294.873  1.00 25.07           C
ATOM   1088  CD2 LEU A 139      42.095  73.607 294.615  1.00 23.95           C
ATOM   1089  C   LEU A 139      38.497  71.229 294.027  1.00 26.90           C
ATOM   1090  O   LEU A 139      38.807  70.338 294.836  1.00 28.01           O
ATOM   1091  N   MET A 140      37.286  71.364 293.481  1.00 28.21           N
ATOM   1092  CA  MET A 140      36.129  70.478 293.794  1.00 29.42           C
ATOM   1093  CB  MET A 140      34.812  71.137 293.378  1.00 30.88           C
ATOM   1094  CG  MET A 140      34.036  71.671 294.563  1.00 32.10           C
ATOM   1095  SD  MET A 140      34.920  72.992 295.377  1.00 34.67           S
ATOM   1096  CE  MET A 140      33.836  73.297 296.763  1.00 36.14           C
ATOM   1097  C   MET A 140      36.265  69.085 293.142  1.00 28.40           C
ATOM   1098  O   MET A 140      35.879  68.107 293.772  1.00 29.20           O
ATOM   1099  N   ALA A 141      36.816  68.961 291.944  1.00 29.48           N
ATOM   1100  CA  ALA A 141      37.045  67.643 291.301  1.00 30.81           C
ATOM   1101  CB  ALA A 141      37.405  67.791 289.840  1.00 31.28           C
ATOM   1102  C   ALA A 141      38.148  66.891 292.041  1.00 29.51           C
ATOM   1103  O   ALA A 141      38.187  65.667 291.909  1.00 27.21           O
ATOM   1104  N   ARG A 142      39.032  67.616 292.725  1.00 31.61           N
ATOM   1105  CA  ARG A 142      40.242  67.049 293.376  1.00 34.62           C
ATOM   1106  CB  ARG A 142      41.479  67.889 293.040  1.00 33.50           C
ATOM   1107  CG  ARG A 142      42.092  67.459 291.716  1.00 34.15           C
ATOM   1108  CD  ARG A 142      43.311  68.209 291.239  1.00 34.84           C
ATOM   1109  NE  ARG A 142      43.770  67.638 289.977  1.00 37.48           N
ATOM   1110  CZ  ARG A 142      44.831  68.058 289.288  1.00 38.00           C
ATOM   1111  NH1 ARG A 142      45.565  69.069 289.722  1.00 36.77           N
ATOM   1112  NH2 ARG A 142      45.152  67.465 288.153  1.00 39.23           N
ATOM   1113  C   ARG A 142      39.980  66.916 294.873  1.00 37.34           C
ATOM   1114  O   ARG A 142      40.878  66.455 295.588  1.00 41.32           O
ATOM   1115  N   ASP A 143      38.774  67.269 295.313  1.00 37.72           N
ATOM   1116  CA  ASP A 143      38.260  66.940 296.669  1.00 38.01           C
ATOM   1117  CB  ASP A 143      38.172  65.426 296.881  1.00 39.23           C
ATOM   1118  CG  ASP A 143      36.881  65.052 297.577  1.00 44.15           C
ATOM   1119  OD1 ASP A 143      36.890  64.956 298.815  1.00 47.51           O
ATOM   1120  OD2 ASP A 143      35.859  64.908 296.873  1.00 51.52           O
ATOM   1121  C   ASP A 143      39.129  67.631 297.718  1.00 34.70           C
ATOM   1122  O   ASP A 143      39.392  67.023 298.736  1.00 33.40           O
ATOM   1123  N   VAL A 144      39.527  68.875 297.454  1.00 33.19           N
ATOM   1124  CA  VAL A 144      40.233  69.774 298.413  1.00 32.53           C
ATOM   1125  CB  VAL A 144      40.620  71.093 297.708  1.00 31.97           C
ATOM   1126  CG1 VAL A 144      41.162  72.154 298.658  1.00 31.25           C
ATOM   1127  CG2 VAL A 144      41.627  70.814 296.601  1.00 33.14           C
ATOM   1128  C   VAL A 144      39.330  69.987 299.639  1.00 32.98           C
ATOM   1129  O   VAL A 144      38.097  69.834 299.509  1.00 32.10           O
ATOM   1130  N   SER A 145      39.933  70.285 300.793  1.00 33.49           N
ATOM   1131  CA  SER A 145      39.220  70.680 302.035  1.00 34.56           C
ATOM   1132  CB  SER A 145      40.151  70.821 303.213  1.00 34.78           C
ATOM   1133  OG  SER A 145      39.600  71.720 304.186  1.00 33.61           O
ATOM   1134  C   SER A 145      38.467  71.997 301.808  1.00 35.52           C
ATOM   1135  O   SER A 145      39.120  73.017 301.499  1.00 35.68           O
ATOM   1136  N   LEU A 146      37.154  71.989 302.035  1.00 35.37           N
ATOM   1137  CA  LEU A 146      36.297  73.191 301.927  1.00 34.69           C
ATOM   1138  CB  LEU A 146      34.823  72.783 301.971  1.00 36.46           C
ATOM   1139  CG  LEU A 146      34.400  71.750 300.933  1.00 37.53           C
ATOM   1140  CD1 LEU A 146      32.991  71.255 301.204  1.00 39.08           C
ATOM   1141  CD2 LEU A 146      34.500  72.334 299.543  1.00 37.73           C
ATOM   1142  C   LEU A 146      36.647  74.111 303.088  1.00 34.10           C
ATOM   1143  O   LEU A 146      36.593  75.337 302.908  1.00 33.44           O
ATOM   1144  N   VAL A 147      36.974  73.538 304.245  1.00 34.93           N
ATOM   1145  CA  VAL A 147      37.208  74.342 305.478  1.00 36.28           C
ATOM   1146  CB  VAL A 147      37.552  73.464 306.696  1.00 36.76           C
ATOM   1147  CG1 VAL A 147      37.655  74.288 307.959  1.00 37.33           C
ATOM   1148  CG2 VAL A 147      36.542  72.356 306.907  1.00 38.02           C
ATOM   1149  C   VAL A 147      38.331  75.325 305.146  1.00 37.29           C
ATOM   1150  O   VAL A 147      38.164  76.560 305.410  1.00 34.84           O
ATOM   1151  N   GLU A 148      39.387  74.780 304.522  1.00 37.92           N
ATOM   1152  CA  GLU A 148      40.674  75.463 304.237  1.00 36.32           C
ATOM   1153  CB  GLU A 148      41.777  74.450 303.932  1.00 40.98           C
ATOM   1154  CG  GLU A 148      42.182  73.666 305.166  1.00 45.30           C
ATOM   1155  CD  GLU A 148      43.542  73.015 305.073  1.00 51.89           C
ATOM   1156  OE1 GLU A 148      43.638  71.802 305.381  1.00 54.09           O
ATOM   1157  OE2 GLU A 148      44.498  73.731 304.708  1.00 58.80           O
ATOM   1158  C   GLU A 148      40.458  76.448 303.105  1.00 31.21           C
ATOM   1159  O   GLU A 148      41.016  77.550 303.187  1.00 30.59           O
ATOM   1160  N   MET A 149      39.649  76.075 302.120  1.00 29.32           N
ATOM   1161  CA  MET A 149      39.150  77.053 301.123  1.00 31.02           C
ATOM   1162  CB  MET A 149      38.240  76.400 300.085  1.00 31.30           C
ATOM   1163  CG  MET A 149      38.993  75.512 299.121  1.00 34.37           C
ATOM   1164  SD  MET A 149      37.935  74.624 297.926  1.00 38.59           S
ATOM   1165  CE  MET A 149      37.404  76.019 296.929  1.00 41.83           C
ATOM   1166  C   MET A 149      38.407  78.183 301.859  1.00 32.22           C
ATOM   1167  O   MET A 149      38.801  79.351 301.700  1.00 33.79           O
ATOM   1168  N   ILE A 150      37.410  77.878 302.691  1.00 32.57           N
ATOM   1169  CA  ILE A 150      36.551  78.936 303.301  1.00 33.42           C
ATOM   1170  CB  ILE A 150      35.292  78.343 303.962  1.00 34.07           C
ATOM   1171  CG1 ILE A 150      34.398  77.693 302.901  1.00 34.91           C
ATOM   1172  CG2 ILE A 150      34.538  79.406 304.756  1.00 32.61           C
ATOM   1173  CD1 ILE A 150      33.382  76.736 303.448  1.00 35.73           C
ATOM   1174  C   ILE A 150      37.388  79.795 304.255  1.00 34.30           C
ATOM   1175  O   ILE A 150      37.124  81.018 304.348  1.00 33.60           O
ATOM   1176  N   CYS A 151      38.381  79.213 304.918  1.00 34.67           N
ATOM   1177  CA  CYS A 151      39.318  80.003 305.754  1.00 35.87           C
ATOM   1178  CB  CYS A 151      40.323  79.112 306.463  1.00 36.74           C
ATOM   1179  SG  CYS A 151      39.534  78.053 307.694  1.00 36.92           S
ATOM   1180  C   CYS A 151      40.021  81.048 304.882  1.00 34.61           C
ATOM   1181  O   CYS A 151      40.005  82.236 305.257  1.00 32.70           O
ATOM   1182  N   GLN A 152      40.597  80.634 303.754  1.00 34.42           N
ATOM   1183  CA  GLN A 152      41.331  81.568 302.852  1.00 37.04           C
ATOM   1184  CB  GLN A 152      41.889  80.829 301.628  1.00 37.67           C
ATOM   1185  CG  GLN A 152      42.876  81.644 300.806  1.00 36.80           C
ATOM   1186  CD  GLN A 152      42.196  82.787 300.095  1.00 38.48           C
ATOM   1187  OE1 GLN A 152      41.103  82.610 299.557  1.00 38.99           O
ATOM   1188  NE2 GLN A 152      42.822  83.963 300.107  1.00 37.70           N
ATOM   1189  C   GLN A 152      40.389  82.728 302.489  1.00 34.95           C
ATOM   1190  O   GLN A 152      40.798  83.925 302.645  1.00 32.74           O
ATOM   1191  N   LEU A 153      39.174  82.383 302.054  1.00 32.69           N
ATOM   1192  CA  LEU A 153      38.098  83.350 301.733  1.00 33.36           C
ATOM   1193  CB  LEU A 153      36.823  82.577 301.396  1.00 33.91           C
ATOM   1194  CG  LEU A 153      36.870  81.708 300.143  1.00 33.79           C
ATOM   1195  CD1 LEU A 153      35.561  80.967 299.948  1.00 34.39           C
ATOM   1196  CD2 LEU A 153      37.166  82.544 298.922  1.00 34.42           C
ATOM   1197  C   LEU A 153      37.864  84.285 302.928  1.00 34.79           C
ATOM   1198  O   LEU A 153      37.665  85.511 302.704  1.00 38.40           O
ATOM   1199  N   LEU A 154      37.868  83.748 304.152  1.00 35.02           N
ATOM   1200  CA  LEU A 154      37.554  84.543 305.376  1.00 36.81           C
ATOM   1201  CB  LEU A 154      37.129  83.598 306.510  1.00 34.74           C
ATOM   1202  CG  LEU A 154      35.800  82.868 306.327  1.00 31.50           C
ATOM   1203  CD1 LEU A 154      35.431  82.112 307.586  1.00 29.31           C
ATOM   1204  CD2 LEU A 154      34.697  83.839 305.952  1.00 32.89           C
ATOM   1205  C   LEU A 154      38.761  85.408 305.778  1.00 36.20           C
ATOM   1206  O   LEU A 154      38.545  86.484 306.362  1.00 38.24           O
ATOM   1207  N   SER A 155      39.965  84.960 305.429  1.00 36.08           N
ATOM   1208  CA  SER A 155      41.267  85.512 305.883  1.00 38.66           C
ATOM   1209  CB  SER A 155      41.504  86.913 305.356  1.00 39.65           C
ATOM   1210  OG  SER A 155      41.883  86.870 303.973  1.00 42.17           O
ATOM   1211  C   SER A 155      41.341  85.394 307.408  1.00 36.29           C
ATOM   1212  O   SER A 155      41.587  86.400 308.058  1.00 33.78           O
ATOM   1213  N   ASN A 156      41.151  84.154 307.887  1.00 38.32           N
ATOM   1214  CA  ASN A 156      41.059  83.652 309.289  1.00 36.91           C
ATOM   1215  CB  ASN A 156      40.697  82.168 309.350  1.00 37.13           C
ATOM   1216  CG  ASN A 156      39.231  81.863 309.250  1.00 38.82           C
ATOM   1217  OD1 ASN A 156      38.399  82.739 309.475  1.00 39.93           O
ATOM   1218  ND2 ASN A 156      38.933  80.604 308.964  1.00 38.26           N
ATOM   1219  C   ASN A 156      42.408  83.428 309.957  1.00 38.60           C
ATOM   1220  O   ASN A 156      43.389  83.200 309.223  1.00 41.80           O
ATOM   1221  N   GLU A 157      42.392  83.267 311.285  1.00 38.74           N
ATOM   1222  CA  GLU A 157      43.463  82.567 312.055  1.00 38.94           C
ATOM   1223  CB  GLU A 157      42.983  82.267 313.486  1.00 40.89           C
ATOM   1224  CG  GLU A 157      42.949  83.513 314.377  1.00 44.36           C
ATOM   1225  CD  GLU A 157      42.685  83.345 315.874  1.00 47.75           C
ATOM   1226  OE1 GLU A 157      43.039  82.278 316.444  1.00 49.81           O
ATOM   1227  OE2 GLU A 157      42.143  84.304 316.486  1.00 49.66           O
ATOM   1228  C   GLU A 157      43.927  81.321 311.268  1.00 35.94           C
ATOM   1229  O   GLU A 157      45.135  81.125 311.189  1.00 35.40           O
ATOM   1230  N   ARG A 158      43.007  80.574 310.642  1.00 34.42           N
ATOM   1231  CA  ARG A 158      43.226  79.276 309.942  1.00 34.26           C
ATOM   1232  CB  ARG A 158      41.986  78.382 310.090  1.00 35.11           C
ATOM   1233  CG  ARG A 158      42.263  76.986 310.628  1.00 36.12           C
ATOM   1234  CD  ARG A 158      41.590  75.857 309.856  1.00 36.55           C
ATOM   1235  NE  ARG A 158      40.774  74.993 310.718  1.00 37.85           N
ATOM   1236  CZ  ARG A 158      40.445  73.715 310.477  1.00 36.84           C
ATOM   1237  NH1 ARG A 158      40.858  73.092 309.388  1.00 37.46           N
ATOM   1238  NH2 ARG A 158      39.668  73.060 311.323  1.00 37.86           N
ATOM   1239  C   ARG A 158      43.519  79.441 308.434  1.00 33.77           C
ATOM   1240  O   ARG A 158      43.762  78.398 307.763  1.00 30.77           O
ATOM   1241  N   ASP A 159      43.525  80.662 307.886  1.00 34.43           N
ATOM   1242  CA  ASP A 159      43.892  80.887 306.451  1.00 35.65           C
ATOM   1243  CB  ASP A 159      43.898  82.387 306.071  1.00 36.91           C
ATOM   1244  CG  ASP A 159      44.344  82.708 304.639  1.00 38.62           C
ATOM   1245  OD1 ASP A 159      44.592  81.737 303.874  1.00 39.05           O
ATOM   1246  OD2 ASP A 159      44.455  83.932 304.278  1.00 39.41           O
ATOM   1247  C   ASP A 159      45.232  80.185 306.188  1.00 31.75           C
ATOM   1248  O   ASP A 159      46.202  80.451 306.885  1.00 31.04           O
ATOM   1249  N   PRO A 160      45.340  79.257 305.207  1.00 28.92           N
ATOM   1250  CA  PRO A 160      46.633  78.694 304.816  1.00 28.52           C
ATOM   1251  CB  PRO A 160      46.273  77.768 303.655  1.00 27.85           C
ATOM   1252  CG  PRO A 160      44.853  77.371 303.949  1.00 28.10           C
ATOM   1253  CD  PRO A 160      44.228  78.642 304.472  1.00 28.72           C
ATOM   1254  C   PRO A 160      47.685  79.690 304.309  1.00 29.63           C
ATOM   1255  O   PRO A 160      48.839  79.340 304.281  1.00 29.56           O
ATOM   1256  N   LEU A 161      47.266  80.883 303.891  1.00 31.68           N
ATOM   1257  CA  LEU A 161      48.171  81.944 303.377  1.00 32.68           C
ATOM   1258  CB  LEU A 161      47.658  82.429 302.020  1.00 33.92           C
ATOM   1259  CG  LEU A 161      47.273  81.326 301.035  1.00 36.34           C
ATOM   1260  CD1 LEU A 161      46.577  81.912 299.814  1.00 38.74           C
ATOM   1261  CD2 LEU A 161      48.489  80.513 300.616  1.00 37.12           C
ATOM   1262  C   LEU A 161      48.237  83.090 304.382  1.00 33.38           C
ATOM   1263  O   LEU A 161      48.598  84.200 303.980  1.00 31.25           O
ATOM   1264  N   LYS A 162      47.876  82.825 305.637  1.00 37.64           N
ATOM   1265  CA  LYS A 162      48.189  83.704 306.796  1.00 41.15           C
ATOM   1266  CB  LYS A 162      49.683  83.545 307.105  1.00 45.06           C
ATOM   1267  CG  LYS A 162      50.209  82.111 307.140  1.00 44.93           C
ATOM   1268  CD  LYS A 162      51.302  81.947 308.199  1.00 51.39           C
ATOM   1269  CE  LYS A 162      52.105  80.662 308.132  1.00 54.95           C
ATOM   1270  NZ  LYS A 162      53.301  80.823 307.266  1.00 56.35           N
ATOM   1271  C   LYS A 162      47.781  85.161 306.494  1.00 37.67           C
ATOM   1272  O   LYS A 162      48.600  86.098 306.748  1.00 34.34           O
ATOM   1273  N   GLY A 163      46.574  85.315 305.937  1.00 38.00           N
ATOM   1274  CA  GLY A 163      45.863  86.585 305.681  1.00 38.99           C
ATOM   1275  C   GLY A 163      46.458  87.410 304.546  1.00 40.21           C
ATOM   1276  O   GLY A 163      46.017  88.571 304.366  1.00 38.65           O
ATOM   1277  N   ARG A 164      47.407  86.860 303.782  1.00 40.63           N
ATOM   1278  CA  ARG A 164      48.306  87.667 302.911  1.00 38.70           C
ATOM   1279  CB  ARG A 164      49.632  86.942 302.691  1.00 38.21           C
ATOM   1280  CG  ARG A 164      50.500  86.882 303.938  1.00 38.77           C
ATOM   1281  CD  ARG A 164      51.799  86.194 303.610  1.00 36.94           C
ATOM   1282  NE  ARG A 164      52.476  85.793 304.822  1.00 36.81           N
ATOM   1283  CZ  ARG A 164      53.272  84.741 304.907  1.00 36.82           C
ATOM   1284  NH1 ARG A 164      53.460  83.974 303.851  1.00 38.74           N
ATOM   1285  NH2 ARG A 164      53.861  84.431 306.048  1.00 37.49           N
ATOM   1286  C   ARG A 164      47.646  87.952 301.564  1.00 38.71           C
ATOM   1287  O   ARG A 164      48.173  88.806 300.821  1.00 37.79           O
ATOM   1288  N   GLN A 165      46.535  87.273 301.276  1.00 41.66           N
ATOM   1289  CA  GLN A 165      46.004  87.122 299.900  1.00 41.41           C
ATOM   1290  CB  GLN A 165      46.462  85.754 299.386  1.00 41.97           C
ATOM   1291  CG  GLN A 165      46.270  85.530 297.899  1.00 40.45           C
ATOM   1292  CD  GLN A 165      47.278  86.243 297.044  1.00 38.13           C
ATOM   1293  OE1 GLN A 165      47.472  87.445 297.160  1.00 37.97           O
ATOM   1294  NE2 GLN A 165      47.870  85.502 296.127  1.00 40.62           N
ATOM   1295  C   GLN A 165      44.485  87.353 299.903  1.00 43.09           C
ATOM   1296  O   GLN A 165      43.757  86.778 300.785  1.00 45.21           O
ATOM   1297  N   LEU A 166      44.048  88.188 298.949  1.00 44.35           N
ATOM   1298  CA  LEU A 166      42.630  88.466 298.594  1.00 45.33           C
ATOM   1299  CB  LEU A 166      42.574  89.297 297.306  1.00 46.52           C
ATOM   1300  CG  LEU A 166      41.188  89.809 296.904  1.00 47.57           C
ATOM   1301  CD1 LEU A 166      40.874  91.134 297.591  1.00 46.06           C
ATOM   1302  CD2 LEU A 166      41.066  89.944 295.393  1.00 47.26           C
ATOM   1303  C   LEU A 166      41.900  87.139 298.410  1.00 43.75           C
ATOM   1304  O   LEU A 166      42.452  86.205 297.833  1.00 44.35           O
ATOM   1305  N   PRO A 167      40.652  87.024 298.916  1.00 42.66           N
ATOM   1306  CA  PRO A 167      39.847  85.810 298.752  1.00 41.89           C
ATOM   1307  CB  PRO A 167      38.446  86.285 299.166  1.00 43.88           C
ATOM   1308  CG  PRO A 167      38.687  87.413 300.163  1.00 44.67           C
ATOM   1309  CD  PRO A 167      39.968  88.067 299.702  1.00 43.95           C
ATOM   1310  C   PRO A 167      39.776  85.245 297.320  1.00 41.03           C
ATOM   1311  O   PRO A 167      39.766  86.013 296.392  1.00 41.29           O
ATOM   1312  N   ILE A 168      39.740  83.916 297.196  1.00 40.70           N
ATOM   1313  CA  ILE A 168      39.566  83.103 295.947  1.00 42.38           C
ATOM   1314  CB  ILE A 168      38.543  83.672 294.948  1.00 42.49           C
ATOM   1315  CG1 ILE A 168      38.968  85.045 294.433  1.00 44.44           C
ATOM   1316  CG2 ILE A 168      37.137  83.672 295.520  1.00 42.39           C
ATOM   1317  CD1 ILE A 168      38.575  85.277 293.016  1.00 48.70           C
ATOM   1318  C   ILE A 168      40.910  82.916 295.246  1.00 41.70           C
ATOM   1319  O   ILE A 168      40.907  82.324 294.149  1.00 42.79           O
ATOM   1320  N   MET A 169      42.002  83.370 295.862  1.00 40.34           N
ATOM   1321  CA  MET A 169      43.364  83.314 295.273  1.00 39.13           C
ATOM   1322  CB  MET A 169      44.025  84.685 295.356  1.00 39.20           C
ATOM   1323  CG  MET A 169      43.543  85.594 294.262  1.00 39.07           C
ATOM   1324  SD  MET A 169      44.548  87.051 294.309  1.00 43.08           S
ATOM   1325  CE  MET A 169      43.655  88.125 293.185  1.00 42.19           C
ATOM   1326  C   MET A 169      44.177  82.224 295.979  1.00 35.03           C
ATOM   1327  O   MET A 169      45.343  82.428 296.402  1.00 34.15           O
ATOM   1328  N   TYR A 170      43.575  81.051 295.994  1.00 33.37           N
ATOM   1329  CA  TYR A 170      44.066  79.883 296.749  1.00 35.01           C
ATOM   1330  CB  TYR A 170      43.052  78.734 296.676  1.00 36.87           C
ATOM   1331  CG  TYR A 170      41.579  79.095 296.724  1.00 35.44           C
ATOM   1332  CD1 TYR A 170      40.862  79.357 295.564  1.00 33.04           C
ATOM   1333  CE1 TYR A 170      39.507  79.635 295.609  1.00 34.86           C
ATOM   1334  CZ  TYR A 170      38.838  79.647 296.825  1.00 34.92           C
ATOM   1335  OH  TYR A 170      37.505  79.932 296.881  1.00 32.68           O
ATOM   1336  CE2 TYR A 170      39.532  79.379 297.990  1.00 34.27           C
ATOM   1337  CD2 TYR A 170      40.885  79.090 297.929  1.00 34.12           C
ATOM   1338  C   TYR A 170      45.418  79.476 296.163  1.00 34.50           C
ATOM   1339  O   TYR A 170      45.721  79.794 294.993  1.00 32.70           O
ATOM   1340  N   SER A 171      46.217  78.804 296.982  1.00 34.03           N
ATOM   1341  CA  SER A 171      47.411  78.031 296.571  1.00 31.64           C
ATOM   1342  CB  SER A 171      48.649  78.692 297.088  1.00 31.80           C
ATOM   1343  OG  SER A 171      49.780  77.864 296.875  1.00 33.81           O
ATOM   1344  C   SER A 171      47.223  76.637 297.152  1.00 30.06           C
ATOM   1345  O   SER A 171      47.009  76.586 298.371  1.00 32.47           O
ATOM   1346  N   VAL A 172      47.179  75.578 296.343  1.00 27.51           N
ATOM   1347  CA  VAL A 172      46.936  74.201 296.871  1.00 28.42           C
ATOM   1348  CB  VAL A 172      45.474  73.733 296.722  1.00 26.81           C
ATOM   1349  CG1 VAL A 172      45.159  72.507 297.557  1.00 25.38           C
ATOM   1350  CG2 VAL A 172      44.500  74.833 297.078  1.00 28.01           C
ATOM   1351  C   VAL A 172      47.900  73.268 296.167  1.00 30.80           C
ATOM   1352  O   VAL A 172      47.460  72.515 295.305  1.00 32.39           O
ATOM   1353  N   ARG A 173      49.173  73.320 296.541  1.00 33.96           N
ATOM   1354  CA  ARG A 173      50.218  72.560 295.817  1.00 36.90           C
ATOM   1355  CB  ARG A 173      51.600  72.899 296.364  1.00 36.83           C
ATOM   1356  CG  ARG A 173      52.674  71.929 295.907  1.00 36.35           C
ATOM   1357  CD  ARG A 173      54.046  72.512 296.147  1.00 37.71           C
ATOM   1358  NE  ARG A 173      54.997  71.799 295.319  1.00 38.07           N
ATOM   1359  CZ  ARG A 173      56.061  72.335 294.776  1.00 35.99           C
ATOM   1360  NH1 ARG A 173      56.327  73.613 294.974  1.00 38.86           N
ATOM   1361  NH2 ARG A 173      56.844  71.591 294.024  1.00 35.82           N
ATOM   1362  C   ARG A 173      49.926  71.058 295.921  1.00 39.38           C
ATOM   1363  O   ARG A 173      50.290  70.322 294.983  1.00 34.60           O
ATOM   1364  N   GLU A 174      49.282  70.619 297.006  1.00 42.87           N
ATOM   1365  CA  GLU A 174      49.085  69.172 297.279  1.00 47.23           C
ATOM   1366  CB  GLU A 174      48.948  68.975 298.793  1.00 56.46           C
ATOM   1367  CG  GLU A 174      48.517  67.579 299.217  1.00 63.47           C
ATOM   1368  CD  GLU A 174      47.007  67.367 299.227  1.00 69.67           C
ATOM   1369  OE1 GLU A 174      46.555  66.290 298.748  1.00 70.01           O
ATOM   1370  OE2 GLU A 174      46.277  68.284 299.703  1.00 70.60           O
ATOM   1371  C   GLU A 174      47.926  68.656 296.407  1.00 42.40           C
ATOM   1372  O   GLU A 174      47.779  67.425 296.284  1.00 39.10           O
ATOM   1373  N   ALA A 175      47.156  69.556 295.785  1.00 41.49           N
ATOM   1374  CA  ALA A 175      46.065  69.226 294.826  1.00 40.84           C
ATOM   1375  CB  ALA A 175      44.757  69.840 295.282  1.00 39.76           C
ATOM   1376  C   ALA A 175      46.411  69.686 293.397  1.00 38.76           C
ATOM   1377  O   ALA A 175      45.501  69.708 292.563  1.00 40.42           O
ATOM   1378  N   GLY A 176      47.664  70.050 293.113  1.00 36.18           N
ATOM   1379  CA  GLY A 176      48.114  70.437 291.761  1.00 33.02           C
ATOM   1380  C   GLY A 176      47.495  71.741 291.296  1.00 29.27           C
ATOM   1381  O   GLY A 176      47.079  71.816 290.132  1.00 28.22           O
ATOM   1382  N   PHE A 177      47.479  72.744 292.167  1.00 27.91           N
ATOM   1383  CA  PHE A 177      46.765  74.036 291.981  1.00 29.08           C
ATOM   1384  CB  PHE A 177      45.458  73.993 292.776  1.00 27.09           C
ATOM   1385  CG  PHE A 177      44.470  75.083 292.478  1.00 25.11           C
ATOM   1386  CD1 PHE A 177      43.375  74.845 291.671  1.00 25.35           C
ATOM   1387  CE1 PHE A 177      42.429  75.832 291.443  1.00 25.41           C
ATOM   1388  CZ  PHE A 177      42.563  77.063 292.029  1.00 24.83           C
ATOM   1389  CD2 PHE A 177      44.597  76.325 293.057  1.00 25.13           C
ATOM   1390  CE2 PHE A 177      43.649  77.310 292.828  1.00 25.51           C
ATOM   1391  C   PHE A 177      47.705  75.181 292.395  1.00 30.80           C
ATOM   1392  O   PHE A 177      47.988  75.397 293.600  1.00 33.90           O
ATOM   1393  N   PHE A 178      48.212  75.892 291.400  1.00 30.71           N
ATOM   1394  CA  PHE A 178      49.340  76.836 291.547  1.00 31.35           C
ATOM   1395  CB  PHE A 178      50.046  76.990 290.204  1.00 33.91           C
ATOM   1396  CG  PHE A 178      51.212  77.938 290.212  1.00 33.32           C
ATOM   1397  CD1 PHE A 178      52.420  77.560 290.768  1.00 34.57           C
ATOM   1398  CE1 PHE A 178      53.493  78.426 290.759  1.00 35.80           C
ATOM   1399  CZ  PHE A 178      53.371  79.667 290.182  1.00 35.05           C
ATOM   1400  CD2 PHE A 178      51.103  79.188 289.640  1.00 32.54           C
ATOM   1401  CE2 PHE A 178      52.183  80.046 289.617  1.00 33.73           C
ATOM   1402  C   PHE A 178      48.820  78.179 292.039  1.00 29.80           C
ATOM   1403  O   PHE A 178      47.792  78.625 291.543  1.00 30.78           O
ATOM   1404  N   THR A 179      49.542  78.800 292.968  1.00 30.08           N
ATOM   1405  CA  THR A 179      49.128  80.054 293.645  1.00 30.27           C
ATOM   1406  CB  THR A 179      50.267  80.695 294.451  1.00 30.72           C
ATOM   1407  OG1 THR A 179      49.844  82.020 294.798  1.00 32.87           O
ATOM   1408  CG2 THR A 179      51.589  80.698 293.719  1.00 30.92           C
ATOM   1409  C   THR A 179      48.537  81.008 292.607  1.00 29.89           C
ATOM   1410  O   THR A 179      49.209  81.327 291.620  1.00 29.78           O
ATOM   1411  N   ILE A 180      47.299  81.427 292.822  1.00 29.73           N
ATOM   1412  CA  ILE A 180      46.660  82.470 291.982  1.00 30.71           C
ATOM   1413  CB  ILE A 180      45.132  82.346 292.041  1.00 30.63           C
ATOM   1414  CG1 ILE A 180      44.681  80.997 291.486  1.00 30.98           C
ATOM   1415  CG2 ILE A 180      44.449  83.513 291.342  1.00 29.61           C
ATOM   1416  CD1 ILE A 180      43.354  80.556 292.045  1.00 32.86           C
ATOM   1417  C   ILE A 180      47.165  83.844 292.442  1.00 32.21           C
ATOM   1418  O   ILE A 180      47.062  84.192 293.664  1.00 30.52           O
ATOM   1419  N   SER A 181      47.721  84.571 291.475  1.00 31.52           N
ATOM   1420  CA  SER A 181      48.000  86.026 291.521  1.00 30.28           C
ATOM   1421  CB  SER A 181      49.375  86.308 290.950  1.00 28.49           C
ATOM   1422  OG  SER A 181      49.303  87.096 289.771  1.00 27.89           O
ATOM   1423  C   SER A 181      46.883  86.750 290.755  1.00 29.72           C
ATOM   1424  O   SER A 181      46.324  86.158 289.805  1.00 27.14           O
ATOM   1425  N   GLY A 182      46.589  87.990 291.136  1.00 28.95           N
ATOM   1426  CA  GLY A 182      45.652  88.859 290.396  1.00 30.53           C
ATOM   1427  C   GLY A 182      46.141  89.283 289.005  1.00 30.30           C
ATOM   1428  O   GLY A 182      45.308  89.435 288.121  1.00 31.12           O
ATOM   1429  N   ASN A 183      47.439  89.507 288.802  1.00 29.24           N
ATOM   1430  CA  ASN A 183      48.008  89.873 287.478  1.00 27.49           C
ATOM   1431  CB  ASN A 183      49.525  90.027 287.592  1.00 28.47           C
ATOM   1432  CG  ASN A 183      49.903  90.894 288.772  1.00 29.29           C
ATOM   1433  OD1 ASN A 183      50.029  90.400 289.887  1.00 29.82           O
ATOM   1434  ND2 ASN A 183      50.072  92.187 288.544  1.00 31.81           N
ATOM   1435  C   ASN A 183      47.572  88.835 286.432  1.00 25.38           C
ATOM   1436  O   ASN A 183      47.997  87.673 286.540  1.00 24.29           O
ATOM   1437  N   LEU A 184      46.740  89.235 285.469  1.00 24.66           N
ATOM   1438  CA  LEU A 184      46.134  88.316 284.465  1.00 25.57           C
ATOM   1439  CB  LEU A 184      45.160  89.093 283.579  1.00 26.69           C
ATOM   1440  CG  LEU A 184      43.839  89.491 284.232  1.00 28.17           C
ATOM   1441  CD1 LEU A 184      43.181  90.625 283.476  1.00 28.82           C
ATOM   1442  CD2 LEU A 184      42.879  88.313 284.306  1.00 29.28           C
ATOM   1443  C   LEU A 184      47.244  87.708 283.613  1.00 26.20           C
ATOM   1444  O   LEU A 184      48.277  88.357 283.492  1.00 27.55           O
ATOM   1445  N   ALA A 185      47.043  86.499 283.084  1.00 27.02           N
ATOM   1446  CA  ALA A 185      47.864  85.860 282.021  1.00 27.09           C
ATOM   1447  CB  ALA A 185      48.067  86.821 280.888  1.00 27.12           C
ATOM   1448  C   ALA A 185      49.220  85.312 282.511  1.00 27.13           C
ATOM   1449  O   ALA A 185      49.672  84.315 281.927  1.00 29.39           O
ATOM   1450  N   THR A 186      49.868  85.903 283.514  1.00 26.20           N
ATOM   1451  CA  THR A 186      51.223  85.496 283.983  1.00 26.81           C
ATOM   1452  CB  THR A 186      51.557  86.118 285.340  1.00 27.24           C
ATOM   1453  OG1 THR A 186      50.469  85.768 286.196  1.00 30.30           O
ATOM   1454  CG2 THR A 186      51.739  87.619 285.284  1.00 26.38           C
ATOM   1455  C   THR A 186      51.308  83.970 284.088  1.00 27.31           C
ATOM   1456  O   THR A 186      52.370  83.401 283.730  1.00 28.32           O
ATOM   1457  N   GLN A 187      50.220  83.338 284.541  1.00 28.18           N
ATOM   1458  CA  GLN A 187      50.158  81.882 284.845  1.00 28.16           C
ATOM   1459  CB  GLN A 187      48.888  81.493 285.616  1.00 28.02           C
ATOM   1460  CG  GLN A 187      47.587  81.563 284.824  1.00 26.81           C
ATOM   1461  CD  GLN A 187      47.030  82.962 284.734  1.00 28.16           C
ATOM   1462  OE1 GLN A 187      47.473  83.869 285.432  1.00 29.30           O
ATOM   1463  NE2 GLN A 187      46.049  83.153 283.867  1.00 27.65           N
ATOM   1464  C   GLN A 187      50.256  81.062 283.560  1.00 27.65           C
ATOM   1465  O   GLN A 187      50.600  79.881 283.677  1.00 31.26           O
ATOM   1466  N   PHE A 188      49.917  81.629 282.401  1.00 26.40           N
ATOM   1467  CA  PHE A 188      49.890  80.886 281.115  1.00 26.30           C
ATOM   1468  CB  PHE A 188      49.166  81.677 280.022  1.00 25.52           C
ATOM   1469  CG  PHE A 188      48.246  80.841 279.168  1.00 25.76           C
ATOM   1470  CD1 PHE A 188      47.183  80.160 279.737  1.00 25.05           C
ATOM   1471  CE1 PHE A 188      46.345  79.372 278.964  1.00 25.12           C
ATOM   1472  CZ  PHE A 188      46.551  79.267 277.609  1.00 25.72           C
ATOM   1473  CD2 PHE A 188      48.428  80.742 277.794  1.00 26.51           C
ATOM   1474  CE2 PHE A 188      47.587  79.955 277.019  1.00 25.81           C
ATOM   1475  C   PHE A 188      51.336  80.533 280.749  1.00 27.40           C
ATOM   1476  O   PHE A 188      51.610  79.351 280.472  1.00 26.95           O
ATOM   1477  N   VAL A 189      52.241  81.512 280.823  1.00 27.40           N
ATOM   1478  CA  VAL A 189      53.689  81.301 280.546  1.00 28.24           C
ATOM   1479  CB  VAL A 189      54.524  82.594 280.564  1.00 29.94           C
ATOM   1480  CG1 VAL A 189      55.909  82.329 280.014  1.00 30.76           C
ATOM   1481  CG2 VAL A 189      53.899  83.726 279.786  1.00 31.94           C
ATOM   1482  C   VAL A 189      54.217  80.350 281.614  1.00 28.71           C
ATOM   1483  O   VAL A 189      54.838  79.328 281.243  1.00 31.06           O
ATOM   1484  N   GLN A 190      54.005  80.699 282.886  1.00 25.94           N
ATOM   1485  CA  GLN A 190      54.540  79.923 284.031  1.00 25.05           C
ATOM   1486  CB  GLN A 190      53.981  80.479 285.342  1.00 24.68           C
ATOM   1487  CG  GLN A 190      54.617  81.801 285.752  1.00 24.50           C
ATOM   1488  CD  GLN A 190      53.730  82.661 286.622  1.00 25.06           C
ATOM   1489  OE1 GLN A 190      52.715  82.208 287.159  1.00 26.47           O
ATOM   1490  NE2 GLN A 190      54.103  83.926 286.760  1.00 23.62           N
ATOM   1491  C   GLN A 190      54.237  78.434 283.791  1.00 25.45           C
ATOM   1492  O   GLN A 190      55.116  77.596 284.017  1.00 26.26           O
ATOM   1493  N   ALA A 191      53.048  78.100 283.305  1.00 26.53           N
ATOM   1494  CA  ALA A 191      52.663  76.701 283.023  1.00 27.71           C
ATOM   1495  CB  ALA A 191      51.282  76.604 282.434  1.00 29.72           C
ATOM   1496  C   ALA A 191      53.684  76.114 282.069  1.00 27.61           C
ATOM   1497  O   ALA A 191      54.294  75.114 282.414  1.00 31.82           O
ATOM   1498  N   VAL A 192      53.871  76.741 280.920  1.00 27.53           N
ATOM   1499  CA  VAL A 192      54.773  76.220 279.854  1.00 27.94           C
ATOM   1500  CB  VAL A 192      54.869  77.218 278.684  1.00 28.47           C
ATOM   1501  CG1 VAL A 192      55.907  76.795 277.649  1.00 29.48           C
ATOM   1502  CG2 VAL A 192      53.515  77.421 278.015  1.00 28.19           C
ATOM   1503  C   VAL A 192      56.144  75.894 280.471  1.00 27.10           C
ATOM   1504  O   VAL A 192      56.686  74.799 280.193  1.00 27.17           O
ATOM   1505  N   GLY A 193      56.684  76.801 281.282  1.00 26.21           N
ATOM   1506  CA  GLY A 193      57.965  76.612 281.988  1.00 26.76           C
ATOM   1507  C   GLY A 193      57.963  75.362 282.851  1.00 27.42           C
ATOM   1508  O   GLY A 193      58.899  74.557 282.712  1.00 28.08           O
ATOM   1509  N   TRP A 194      56.956  75.212 283.720  1.00 28.16           N
ATOM   1510  CA  TRP A 194      56.697  73.981 284.527  1.00 28.43           C
ATOM   1511  CB  TRP A 194      55.318  74.043 285.208  1.00 28.52           C
ATOM   1512  CG  TRP A 194      55.178  73.176 286.421  1.00 27.97           C
ATOM   1513  CD1 TRP A 194      55.318  73.550 287.724  1.00 28.78           C
ATOM   1514  NE1 TRP A 194      55.085  72.485 288.556  1.00 29.41           N
ATOM   1515  CE2 TRP A 194      54.808  71.390 287.798  1.00 27.09           C
ATOM   1516  CD2 TRP A 194      54.859  71.779 286.446  1.00 27.24           C
ATOM   1517  CE3 TRP A 194      54.593  70.829 285.457  1.00 28.47           C
ATOM   1518  CZ3 TRP A 194      54.321  69.534 285.833  1.00 28.50           C
ATOM   1519  CH2 TRP A 194      54.304  69.175 287.180  1.00 29.04           C
ATOM   1520  CZ2 TRP A 194      54.531  70.090 288.184  1.00 27.69           C
ATOM   1521  C   TRP A 194      56.818  72.739 283.637  1.00 25.84           C
ATOM   1522  O   TRP A 194      57.609  71.831 283.970  1.00 23.47           O
ATOM   1523  N   ALA A 195      56.068  72.724 282.539  1.00 25.96           N
ATOM   1524  CA  ALA A 195      56.090  71.657 281.511  1.00 29.16           C
ATOM   1525  CB  ALA A 195      55.111  72.000 280.408  1.00 29.88           C
ATOM   1526  C   ALA A 195      57.520  71.448 280.971  1.00 28.75           C
ATOM   1527  O   ALA A 195      57.965  70.277 280.880  1.00 28.01           O
ATOM   1528  N   MET A 196      58.215  72.535 280.618  1.00 28.76           N
ATOM   1529  CA  MET A 196      59.623  72.493 280.134  1.00 29.87           C
ATOM   1530  CB  MET A 196      60.142  73.901 279.822  1.00 31.47           C
ATOM   1531  CG  MET A 196      59.655  74.445 278.502  1.00 32.81           C
ATOM   1532  SD  MET A 196      59.856  76.244 278.364  1.00 35.96           S
ATOM   1533  CE  MET A 196      61.633  76.412 278.538  1.00 40.28           C
ATOM   1534  C   MET A 196      60.513  71.844 281.205  1.00 28.67           C
ATOM   1535  O   MET A 196      61.358  71.012 280.853  1.00 26.25           O
ATOM   1536  N   ALA A 197      60.319  72.214 282.471  1.00 28.65           N
ATOM   1537  CA  ALA A 197      61.015  71.621 283.635  1.00 29.07           C
ATOM   1538  CB  ALA A 197      60.499  72.227 284.911  1.00 30.91           C
ATOM   1539  C   ALA A 197      60.831  70.104 283.632  1.00 28.12           C
ATOM   1540  O   ALA A 197      61.832  69.396 283.512  1.00 28.10           O
ATOM   1541  N   SER A 198      59.590  69.631 283.744  1.00 27.68           N
ATOM   1542  CA  SER A 198      59.250  68.187 283.661  1.00 27.81           C
ATOM   1543  CB  SER A 198      57.753  67.967 283.586  1.00 28.07           C
ATOM   1544  OG  SER A 198      57.443  66.693 283.038  1.00 28.28           O
ATOM   1545  C   SER A 198      59.989  67.566 282.468  1.00 27.78           C
ATOM   1546  O   SER A 198      60.510  66.445 282.628  1.00 27.35           O
ATOM   1547  N   ALA A 199      60.051  68.254 281.320  1.00 27.58           N
ATOM   1548  CA  ALA A 199      60.702  67.728 280.090  1.00 28.65           C
ATOM   1549  CB  ALA A 199      60.351  68.578 278.893  1.00 28.61           C
ATOM   1550  C   ALA A 199      62.226  67.624 280.298  1.00 27.74           C
ATOM   1551  O   ALA A 199      62.827  66.598 279.942  1.00 25.45           O
ATOM   1552  N   ILE A 200      62.823  68.657 280.879  1.00 27.22           N
ATOM   1553  CA  ILE A 200      64.284  68.746 281.125  1.00 27.17           C
ATOM   1554  CB  ILE A 200      64.587  70.134 281.704  1.00 26.99           C
ATOM   1555  CG1 ILE A 200      64.470  71.197 280.623  1.00 26.20           C
ATOM   1556  CG2 ILE A 200      65.943  70.186 282.370  1.00 29.35           C
ATOM   1557  CD1 ILE A 200      64.425  72.574 281.179  1.00 25.96           C
ATOM   1558  C   ILE A 200      64.703  67.592 282.045  1.00 27.92           C
ATOM   1559  O   ILE A 200      65.783  67.024 281.832  1.00 27.98           O
ATOM   1560  N   LYS A 201      63.855  67.229 283.004  1.00 29.05           N
ATOM   1561  CA  LYS A 201      64.125  66.158 283.999  1.00 28.92           C
ATOM   1562  CB  LYS A 201      63.475  66.505 285.335  1.00 30.56           C
ATOM   1563  CG  LYS A 201      64.218  67.579 286.105  1.00 33.87           C
ATOM   1564  CD  LYS A 201      65.598  67.114 286.488  1.00 35.97           C
ATOM   1565  CE  LYS A 201      66.127  67.810 287.718  1.00 37.65           C
ATOM   1566  NZ  LYS A 201      67.569  67.537 287.881  1.00 40.49           N
ATOM   1567  C   LYS A 201      63.600  64.800 283.543  1.00 27.12           C
ATOM   1568  O   LYS A 201      63.605  63.919 284.362  1.00 26.91           O
ATOM   1569  N   GLY A 202      63.158  64.639 282.298  1.00 29.05           N
ATOM   1570  CA  GLY A 202      62.717  63.333 281.758  1.00 30.89           C
ATOM   1571  C   GLY A 202      61.582  62.708 282.561  1.00 31.53           C
ATOM   1572  O   GLY A 202      61.456  61.459 282.573  1.00 30.09           O
ATOM   1573  N   ASP A 203      60.761  63.559 283.179  1.00 31.36           N
ATOM   1574  CA  ASP A 203      59.589  63.209 284.023  1.00 28.54           C
ATOM   1575  CB  ASP A 203      59.328  64.402 284.937  1.00 28.36           C
ATOM   1576  CG  ASP A 203      58.420  64.110 286.098  1.00 27.77           C
ATOM   1577  OD1 ASP A 203      58.023  62.943 286.229  1.00 28.88           O
ATOM   1578  OD2 ASP A 203      58.141  65.050 286.857  1.00 25.78           O
ATOM   1579  C   ASP A 203      58.404  62.860 283.100  1.00 27.77           C
ATOM   1580  O   ASP A 203      58.605  62.800 281.861  1.00 29.01           O
ATOM   1581  N   THR A 204      57.219  62.582 283.649  1.00 25.58           N
ATOM   1582  CA  THR A 204      56.005  62.268 282.842  1.00 26.65           C
ATOM   1583  CB  THR A 204      55.737  60.759 282.782  1.00 24.74           C
ATOM   1584  OG1 THR A 204      55.501  60.293 284.105  1.00 23.92           O
ATOM   1585  CG2 THR A 204      56.868  59.986 282.135  1.00 24.99           C
ATOM   1586  C   THR A 204      54.803  63.098 283.330  1.00 28.93           C
ATOM   1587  O   THR A 204      53.651  62.846 282.871  1.00 27.20           O
ATOM   1588  N   LYS A 205      55.065  64.094 284.175  1.00 30.02           N
ATOM   1589  CA  LYS A 205      54.049  65.076 284.606  1.00 31.90           C
ATOM   1590  CB  LYS A 205      54.461  65.695 285.943  1.00 32.78           C
ATOM   1591  CG  LYS A 205      54.594  64.687 287.073  1.00 34.46           C
ATOM   1592  CD  LYS A 205      55.005  65.320 288.382  1.00 36.62           C
ATOM   1593  CE  LYS A 205      55.419  64.305 289.422  1.00 35.70           C
ATOM   1594  NZ  LYS A 205      56.781  63.817 289.142  1.00 36.91           N
ATOM   1595  C   LYS A 205      53.885  66.106 283.483  1.00 33.21           C
ATOM   1596  O   LYS A 205      54.906  66.469 282.829  1.00 34.89           O
ATOM   1597  N   ILE A 206      52.638  66.526 283.252  1.00 31.75           N
ATOM   1598  CA  ILE A 206      52.276  67.588 282.275  1.00 28.91           C
ATOM   1599  CB  ILE A 206      51.343  67.059 281.166  1.00 28.49           C
ATOM   1600  CG1 ILE A 206      49.912  66.812 281.659  1.00 27.28           C
ATOM   1601  CG2 ILE A 206      51.940  65.816 280.506  1.00 29.13           C
ATOM   1602  CD1 ILE A 206      48.922  66.507 280.554  1.00 26.39           C
ATOM   1603  C   ILE A 206      51.643  68.722 283.066  1.00 29.20           C
ATOM   1604  O   ILE A 206      51.248  68.499 284.232  1.00 30.44           O
ATOM   1605  N   ALA A 207      51.537  69.870 282.409  1.00 29.46           N
ATOM   1606  CA  ALA A 207      51.029  71.142 282.957  1.00 30.08           C
ATOM   1607  CB  ALA A 207      52.100  72.193 282.815  1.00 31.92           C
ATOM   1608  C   ALA A 207      49.746  71.549 282.225  1.00 29.39           C
ATOM   1609  O   ALA A 207      49.697  71.397 280.987  1.00 28.53           O
ATOM   1610  N   SER A 208      48.766  72.063 282.980  1.00 29.24           N
ATOM   1611  CA  SER A 208      47.422  72.487 282.507  1.00 28.51           C
ATOM   1612  CB  SER A 208      46.363  71.663 283.192  1.00 28.32           C
ATOM   1613  OG  SER A 208      45.085  71.962 282.670  1.00 31.24           O
ATOM   1614  C   SER A 208      47.253  73.996 282.748  1.00 26.91           C
ATOM   1615  O   SER A 208      47.062  74.384 283.897  1.00 28.76           O
ATOM   1616  N   ALA A 209      47.371  74.819 281.705  1.00 25.82           N
ATOM   1617  CA  ALA A 209      47.343  76.299 281.786  1.00 26.46           C
ATOM   1618  CB  ALA A 209      48.198  76.906 280.704  1.00 27.13           C
ATOM   1619  C   ALA A 209      45.898  76.779 281.657  1.00 26.86           C
ATOM   1620  O   ALA A 209      45.111  76.078 280.989  1.00 28.85           O
ATOM   1621  N   TRP A 210      45.570  77.923 282.264  1.00 24.52           N
ATOM   1622  CA  TRP A 210      44.207  78.509 282.231  1.00 23.71           C
ATOM   1623  CB  TRP A 210      43.429  78.160 283.523  1.00 25.11           C
ATOM   1624  CG  TRP A 210      43.248  76.678 283.679  1.00 25.16           C
ATOM   1625  CD1 TRP A 210      44.097  75.804 284.292  1.00 25.58           C
ATOM   1626  NE1 TRP A 210      43.643  74.521 284.148  1.00 25.41           N
ATOM   1627  CE2 TRP A 210      42.496  74.531 283.412  1.00 24.38           C
ATOM   1628  CD2 TRP A 210      42.211  75.873 283.095  1.00 24.42           C
ATOM   1629  CE3 TRP A 210      41.065  76.160 282.350  1.00 25.05           C
ATOM   1630  CZ3 TRP A 210      40.247  75.123 281.960  1.00 25.32           C
ATOM   1631  CH2 TRP A 210      40.564  73.800 282.269  1.00 25.89           C
ATOM   1632  CZ2 TRP A 210      41.691  73.476 282.995  1.00 25.32           C
ATOM   1633  C   TRP A 210      44.307  80.012 281.958  1.00 22.71           C
ATOM   1634  O   TRP A 210      45.124  80.700 282.574  1.00 20.97           O
ATOM   1635  N   ILE A 211      43.499  80.494 281.019  1.00 24.31           N
ATOM   1636  CA  ILE A 211      43.335  81.942 280.689  1.00 23.35           C
ATOM   1637  CB  ILE A 211      44.398  82.400 279.659  1.00 23.03           C
ATOM   1638  CG1 ILE A 211      44.546  83.923 279.627  1.00 22.45           C
ATOM   1639  CG2 ILE A 211      44.122  81.830 278.271  1.00 23.43           C
ATOM   1640  CD1 ILE A 211      45.808  84.419 278.971  1.00 21.91           C
ATOM   1641  C   ILE A 211      41.898  82.145 280.204  1.00 22.64           C
ATOM   1642  O   ILE A 211      41.307  81.209 279.663  1.00 21.86           O
ATOM   1643  N   GLY A 212      41.353  83.332 280.413  1.00 25.08           N
ATOM   1644  CA  GLY A 212      40.040  83.724 279.863  1.00 26.83           C
ATOM   1645  C   GLY A 212      40.152  84.391 278.501  1.00 26.03           C
ATOM   1646  O   GLY A 212      41.267  84.762 278.097  1.00 24.13           O
ATOM   1647  N   ASP A 213      39.014  84.491 277.816  1.00 27.71           N
ATOM   1648  CA  ASP A 213      38.819  85.214 276.533  1.00 27.85           C
ATOM   1649  CB  ASP A 213      37.313  85.361 276.277  1.00 29.32           C
ATOM   1650  CG  ASP A 213      36.567  86.184 277.329  1.00 32.78           C
ATOM   1651  OD1 ASP A 213      36.409  85.706 278.526  1.00 29.52           O
ATOM   1652  OD2 ASP A 213      36.180  87.345 276.956  1.00 38.64           O
ATOM   1653  C   ASP A 213      39.590  86.546 276.613  1.00 26.55           C
ATOM   1654  O   ASP A 213      40.566  86.787 275.849  1.00 23.52           O
ATOM   1655  N   GLY A 214      39.221  87.374 277.575  1.00 26.49           N
ATOM   1656  CA  GLY A 214      39.706  88.760 277.647  1.00 27.39           C
ATOM   1657  C   GLY A 214      41.200  88.771 277.768  1.00 26.87           C
ATOM   1658  O   GLY A 214      41.846  89.559 277.058  1.00 27.47           O
ATOM   1659  N   ALA A 215      41.702  87.902 278.640  1.00 26.97           N
ATOM   1660  CA  ALA A 215      43.091  87.946 279.121  1.00 26.00           C
ATOM   1661  CB  ALA A 215      43.228  87.134 280.383  1.00 27.25           C
ATOM   1662  C   ALA A 215      44.021  87.480 278.006  1.00 24.20           C
ATOM   1663  O   ALA A 215      45.193  87.791 278.120  1.00 24.43           O
ATOM   1664  N   THR A 216      43.515  86.827 276.952  1.00 23.57           N
ATOM   1665  CA  THR A 216      44.325  86.443 275.762  1.00 23.41           C
ATOM   1666  CB  THR A 216      43.502  85.774 274.663  1.00 22.75           C
ATOM   1667  OG1 THR A 216      42.518  86.711 274.231  1.00 21.80           O
ATOM   1668  CG2 THR A 216      42.874  84.474 275.106  1.00 23.47           C
ATOM   1669  C   THR A 216      44.984  87.676 275.125  1.00 24.34           C
ATOM   1670  O   THR A 216      45.973  87.512 274.419  1.00 25.82           O
ATOM   1671  N   ALA A 217      44.455  88.872 275.345  1.00 25.36           N
ATOM   1672  CA  ALA A 217      44.994  90.126 274.780  1.00 27.56           C
ATOM   1673  CB  ALA A 217      43.984  91.245 274.941  1.00 28.90           C
ATOM   1674  C   ALA A 217      46.330  90.449 275.453  1.00 29.44           C
ATOM   1675  O   ALA A 217      47.210  91.042 274.797  1.00 31.57           O
ATOM   1676  N   GLU A 218      46.476  90.052 276.715  1.00 30.98           N
ATOM   1677  CA  GLU A 218      47.711  90.243 277.518  1.00 31.72           C
ATOM   1678  CB  GLU A 218      47.473  89.728 278.941  1.00 31.23           C
ATOM   1679  CG  GLU A 218      48.228  90.508 279.991  1.00 31.74           C
ATOM   1680  CD  GLU A 218      47.786  91.957 280.117  1.00 32.02           C
ATOM   1681  OE1 GLU A 218      46.606  92.187 280.400  1.00 34.03           O
ATOM   1682  OE2 GLU A 218      48.624  92.851 279.930  1.00 30.86           O
ATOM   1683  C   GLU A 218      48.907  89.558 276.827  1.00 33.38           C
ATOM   1684  O   GLU A 218      48.707  88.593 276.058  1.00 30.09           O
ATOM   1685  N   SER A 219      50.115  90.060 277.116  1.00 39.53           N
ATOM   1686  CA  SER A 219      51.414  89.742 276.449  1.00 39.70           C
ATOM   1687  CB  SER A 219      52.508  90.666 276.939  1.00 39.90           C
ATOM   1688  OG  SER A 219      51.982  91.938 277.330  1.00 38.88           O
ATOM   1689  C   SER A 219      51.796  88.285 276.700  1.00 38.09           C
ATOM   1690  O   SER A 219      52.240  87.610 275.767  1.00 36.76           O
ATOM   1691  N   ASP A 220      51.562  87.824 277.921  1.00 38.32           N
ATOM   1692  CA  ASP A 220      51.967  86.477 278.391  1.00 40.07           C
ATOM   1693  CB  ASP A 220      51.887  86.450 279.926  1.00 41.24           C
ATOM   1694  CG  ASP A 220      53.076  87.127 280.622  1.00 43.13           C
ATOM   1695  OD1 ASP A 220      54.227  86.963 280.141  1.00 37.39           O
ATOM   1696  OD2 ASP A 220      52.849  87.830 281.653  1.00 46.44           O
ATOM   1697  C   ASP A 220      51.212  85.373 277.604  1.00 38.15           C
ATOM   1698  O   ASP A 220      51.740  84.243 277.537  1.00 37.16           O
ATOM   1699  N   PHE A 221      50.076  85.656 276.955  1.00 35.58           N
ATOM   1700  CA  PHE A 221      49.316  84.643 276.158  1.00 34.51           C
ATOM   1701  CB  PHE A 221      48.005  85.194 275.580  1.00 33.00           C
ATOM   1702  CG  PHE A 221      47.231  84.232 274.706  1.00 31.42           C
ATOM   1703  CD1 PHE A 221      46.642  83.097 275.243  1.00 31.10           C
ATOM   1704  CE1 PHE A 221      45.920  82.220 274.448  1.00 29.46           C
ATOM   1705  CZ  PHE A 221      45.784  82.464 273.104  1.00 30.01           C
ATOM   1706  CD2 PHE A 221      47.078  84.463 273.346  1.00 31.04           C
ATOM   1707  CE2 PHE A 221      46.349  83.592 272.553  1.00 30.19           C
ATOM   1708  C   PHE A 221      50.148  84.162 274.973  1.00 33.55           C
ATOM   1709  O   PHE A 221      50.179  82.944 274.694  1.00 30.29           O
ATOM   1710  N   HIS A 222      50.734  85.129 274.263  1.00 36.85           N
ATOM   1711  CA  HIS A 222      51.483  84.925 272.992  1.00 38.43           C
ATOM   1712  CB  HIS A 222      51.627  86.240 272.205  1.00 42.11           C
ATOM   1713  CG  HIS A 222      52.636  86.216 271.100  1.00 41.84           C
ATOM   1714  ND1 HIS A 222      53.787  86.997 271.143  1.00 38.28           N
ATOM   1715  CE1 HIS A 222      54.494  86.781 270.057  1.00 38.08           C
ATOM   1716  NE2 HIS A 222      53.828  85.894 269.291  1.00 40.42           N
ATOM   1717  CD2 HIS A 222      52.661  85.545 269.923  1.00 41.38           C
ATOM   1718  C   HIS A 222      52.829  84.314 273.344  1.00 34.22           C
ATOM   1719  O   HIS A 222      53.224  83.372 272.660  1.00 33.85           O
ATOM   1720  N   THR A 223      53.466  84.858 274.381  1.00 31.55           N
ATOM   1721  CA  THR A 223      54.664  84.296 275.051  1.00 30.78           C
ATOM   1722  CB  THR A 223      54.858  84.962 276.411  1.00 31.71           C
ATOM   1723  OG1 THR A 223      55.076  86.361 276.246  1.00 32.14           O
ATOM   1724  CG2 THR A 223      56.018  84.368 277.164  1.00 34.29           C
ATOM   1725  C   THR A 223      54.482  82.794 275.270  1.00 29.27           C
ATOM   1726  O   THR A 223      55.258  81.999 274.720  1.00 28.71           O
ATOM   1727  N   ALA A 224      53.471  82.438 276.052  1.00 28.62           N
ATOM   1728  CA  ALA A 224      53.066  81.046 276.322  1.00 29.58           C
ATOM   1729  CB  ALA A 224      51.718  81.035 276.998  1.00 30.36           C
ATOM   1730  C   ALA A 224      53.068  80.224 275.025  1.00 28.85           C
ATOM   1731  O   ALA A 224      53.759  79.193 274.998  1.00 29.43           O
ATOM   1732  N   LEU A 225      52.326  80.630 273.991  1.00 28.64           N
ATOM   1733  CA  LEU A 225      52.177  79.792 272.764  1.00 29.26           C
ATOM   1734  CB  LEU A 225      51.195  80.405 271.757  1.00 29.76           C
ATOM   1735  CG  LEU A 225      49.726  80.504 272.174  1.00 30.26           C
ATOM   1736  CD1 LEU A 225      48.827  80.453 270.950  1.00 30.61           C
ATOM   1737  CD2 LEU A 225      49.327  79.400 273.134  1.00 30.69           C
ATOM   1738  C   LEU A 225      53.550  79.618 272.114  1.00 28.95           C
ATOM   1739  O   LEU A 225      53.894  78.484 271.772  1.00 31.79           O
ATOM   1740  N   THR A 226      54.291  80.709 271.934  1.00 29.65           N
ATOM   1741  CA  THR A 226      55.637  80.727 271.299  1.00 29.99           C
ATOM   1742  CB  THR A 226      56.211  82.155 271.268  1.00 31.84           C
ATOM   1743  OG1 THR A 226      55.282  83.026 270.613  1.00 30.15           O
ATOM   1744  CG2 THR A 226      57.549  82.233 270.564  1.00 32.75           C
ATOM   1745  C   THR A 226      56.521  79.702 272.032  1.00 29.32           C
ATOM   1746  O   THR A 226      57.031  78.761 271.371  1.00 27.60           O
ATOM   1747  N   PHE A 227      56.660  79.828 273.354  1.00 28.43           N
ATOM   1748  CA  PHE A 227      57.559  78.945 274.141  1.00 29.07           C
ATOM   1749  CB  PHE A 227      57.751  79.447 275.567  1.00 28.83           C
ATOM   1750  CG  PHE A 227      58.816  80.503 275.690  1.00 29.07           C
ATOM   1751  CD1 PHE A 227      58.540  81.818 275.354  1.00 28.15           C
ATOM   1752  CE1 PHE A 227      59.510  82.790 275.481  1.00 28.49           C
ATOM   1753  CZ  PHE A 227      60.765  82.459 275.948  1.00 29.41           C
ATOM   1754  CD2 PHE A 227      60.085  80.178 276.144  1.00 28.80           C
ATOM   1755  CE2 PHE A 227      61.058  81.154 276.271  1.00 28.82           C
ATOM   1756  C   PHE A 227      57.033  77.511 274.126  1.00 29.33           C
ATOM   1757  O   PHE A 227      57.841  76.575 274.065  1.00 30.37           O
ATOM   1758  N   ALA A 228      55.719  77.337 274.209  1.00 29.70           N
ATOM   1759  CA  ALA A 228      55.080  76.005 274.183  1.00 29.21           C
ATOM   1760  CB  ALA A 228      53.594  76.145 274.404  1.00 30.44           C
ATOM   1761  C   ALA A 228      55.417  75.350 272.841  1.00 27.73           C
ATOM   1762  O   ALA A 228      55.787  74.159 272.822  1.00 25.61           O
ATOM   1763  N   HIS A 229      55.330  76.128 271.764  1.00 27.02           N
ATOM   1764  CA  HIS A 229      55.566  75.632 270.389  1.00 28.38           C
ATOM   1765  CB  HIS A 229      54.973  76.558 269.312  1.00 28.14           C
ATOM   1766  CG  HIS A 229      55.427  76.146 267.953  1.00 28.02           C
ATOM   1767  ND1 HIS A 229      55.071  74.931 267.404  1.00 27.78           N
ATOM   1768  CE1 HIS A 229      55.666  74.782 266.240  1.00 27.17           C
ATOM   1769  NE2 HIS A 229      56.409  75.858 266.022  1.00 28.60           N
ATOM   1770  CD2 HIS A 229      56.284  76.714 267.084  1.00 28.16           C
ATOM   1771  C   HIS A 229      57.069  75.388 270.192  1.00 27.60           C
ATOM   1772  O   HIS A 229      57.423  74.289 269.691  1.00 27.01           O
ATOM   1773  N   VAL A 230      57.919  76.351 270.570  1.00 26.62           N
ATOM   1774  CA  VAL A 230      59.377  76.272 270.257  1.00 27.91           C
ATOM   1775  CB  VAL A 230      60.200  77.491 270.694  1.00 25.99           C
ATOM   1776  CG1 VAL A 230      61.684  77.194 270.575  1.00 24.99           C
ATOM   1777  CG2 VAL A 230      59.840  78.718 269.882  1.00 26.36           C
ATOM   1778  C   VAL A 230      59.956  75.020 270.902  1.00 30.07           C
ATOM   1779  O   VAL A 230      60.729  74.328 270.238  1.00 36.10           O
ATOM   1780  N   TYR A 231      59.604  74.748 272.149  1.00 30.07           N
ATOM   1781  CA  TYR A 231      60.214  73.654 272.931  1.00 29.56           C
ATOM   1782  CB  TYR A 231      60.546  74.170 274.330  1.00 30.24           C
ATOM   1783  CG  TYR A 231      61.501  75.330 274.338  1.00 30.33           C
ATOM   1784  CD1 TYR A 231      61.066  76.628 274.542  1.00 30.07           C
ATOM   1785  CE1 TYR A 231      61.943  77.697 274.543  1.00 29.81           C
ATOM   1786  CZ  TYR A 231      63.288  77.468 274.337  1.00 31.78           C
ATOM   1787  OH  TYR A 231      64.192  78.487 274.332  1.00 32.32           O
ATOM   1788  CE2 TYR A 231      63.741  76.177 274.136  1.00 33.61           C
ATOM   1789  CD2 TYR A 231      62.845  75.121 274.126  1.00 31.81           C
ATOM   1790  C   TYR A 231      59.303  72.420 272.950  1.00 29.17           C
ATOM   1791  O   TYR A 231      59.633  71.504 273.722  1.00 29.23           O
ATOM   1792  N   ARG A 232      58.227  72.348 272.157  1.00 29.65           N
ATOM   1793  CA  ARG A 232      57.333  71.156 272.200  1.00 32.58           C
ATOM   1794  CB  ARG A 232      58.039  70.003 271.470  1.00 35.31           C
ATOM   1795  CG  ARG A 232      57.363  68.630 271.470  1.00 39.40           C
ATOM   1796  CD  ARG A 232      57.928  67.727 270.371  1.00 45.97           C
ATOM   1797  NE  ARG A 232      57.998  68.506 269.114  1.00 56.36           N
ATOM   1798  CZ  ARG A 232      58.921  68.405 268.142  1.00 52.52           C
ATOM   1799  NH1 ARG A 232      59.908  67.525 268.228  1.00 53.96           N
ATOM   1800  NH2 ARG A 232      58.846  69.203 267.086  1.00 48.22           N
ATOM   1801  C   ARG A 232      57.024  70.823 273.680  1.00 31.20           C
ATOM   1802  O   ARG A 232      57.133  69.648 274.053  1.00 33.83           O
ATOM   1803  N   ALA A 233      56.655  71.814 274.504  1.00 27.45           N
ATOM   1804  CA  ALA A 233      56.493  71.682 275.973  1.00 26.66           C
ATOM   1805  CB  ALA A 233      56.391  73.054 276.586  1.00 27.44           C
ATOM   1806  C   ALA A 233      55.256  70.854 276.308  1.00 26.60           C
ATOM   1807  O   ALA A 233      54.230  71.027 275.660  1.00 27.84           O
ATOM   1808  N   PRO A 234      55.288  69.915 277.288  1.00 26.36           N
ATOM   1809  CA  PRO A 234      54.070  69.188 277.686  1.00 27.76           C
ATOM   1810  CB  PRO A 234      54.639  67.995 278.470  1.00 25.90           C
ATOM   1811  CG  PRO A 234      55.925  68.521 279.048  1.00 25.22           C
ATOM   1812  CD  PRO A 234      56.491  69.423 277.973  1.00 24.74           C
ATOM   1813  C   PRO A 234      53.059  70.031 278.506  1.00 30.49           C
ATOM   1814  O   PRO A 234      52.974  69.865 279.724  1.00 29.68           O
ATOM   1815  N   VAL A 235      52.324  70.918 277.810  1.00 30.41           N
ATOM   1816  CA  VAL A 235      51.278  71.843 278.336  1.00 30.14           C
ATOM   1817  CB  VAL A 235      51.601  73.331 278.144  1.00 30.22           C
ATOM   1818  CG1 VAL A 235      51.655  74.089 279.466  1.00 31.97           C
ATOM   1819  CG2 VAL A 235      52.834  73.539 277.298  1.00 29.67           C
ATOM   1820  C   VAL A 235      49.986  71.607 277.571  1.00 34.26           C
ATOM   1821  O   VAL A 235      50.036  71.558 276.327  1.00 38.75           O
ATOM   1822  N   ILE A 236      48.870  71.582 278.298  1.00 35.12           N
ATOM   1823  CA  ILE A 236      47.510  71.868 277.771  1.00 31.92           C
ATOM   1824  CB  ILE A 236      46.481  70.982 278.499  1.00 31.77           C
ATOM   1825  CG1 ILE A 236      46.843  69.502 278.350  1.00 32.07           C
ATOM   1826  CG2 ILE A 236      45.073  71.273 278.011  1.00 32.83           C
ATOM   1827  CD1 ILE A 236      46.011  68.566 279.185  1.00 32.58           C
ATOM   1828  C   ILE A 236      47.290  73.374 277.968  1.00 30.89           C
ATOM   1829  O   ILE A 236      47.291  73.820 279.121  1.00 31.35           O
ATOM   1830  N   LEU A 237      47.172  74.141 276.885  1.00 29.48           N
ATOM   1831  CA  LEU A 237      46.813  75.586 276.940  1.00 29.36           C
ATOM   1832  CB  LEU A 237      47.573  76.318 275.830  1.00 28.87           C
ATOM   1833  CG  LEU A 237      49.090  76.185 275.917  1.00 28.85           C
ATOM   1834  CD1 LEU A 237      49.721  76.146 274.532  1.00 28.04           C
ATOM   1835  CD2 LEU A 237      49.676  77.292 276.779  1.00 29.10           C
ATOM   1836  C   LEU A 237      45.283  75.741 276.816  1.00 28.43           C
ATOM   1837  O   LEU A 237      44.721  75.446 275.747  1.00 27.67           O
ATOM   1838  N   ASN A 238      44.623  76.169 277.888  1.00 27.19           N
ATOM   1839  CA  ASN A 238      43.145  76.276 277.941  1.00 26.99           C
ATOM   1840  CB  ASN A 238      42.564  75.623 279.198  1.00 26.71           C
ATOM   1841  CG  ASN A 238      42.809  74.131 279.271  1.00 28.26           C
ATOM   1842  OD1 ASN A 238      42.311  73.355 278.442  1.00 27.17           O
ATOM   1843  ND2 ASN A 238      43.560  73.722 280.286  1.00 31.14           N
ATOM   1844  C   ASN A 238      42.739  77.751 277.869  1.00 27.21           C
ATOM   1845  O   ASN A 238      43.078  78.515 278.821  1.00 24.67           O
ATOM   1846  N   VAL A 239      42.018  78.127 276.802  1.00 27.35           N
ATOM   1847  CA  VAL A 239      41.281  79.422 276.741  1.00 27.30           C
ATOM   1848  CB  VAL A 239      41.388  80.140 275.381  1.00 27.35           C
ATOM   1849  CG1 VAL A 239      40.631  81.457 275.409  1.00 28.49           C
ATOM   1850  CG2 VAL A 239      42.828  80.417 274.978  1.00 27.28           C
ATOM   1851  C   VAL A 239      39.831  79.129 277.112  1.00 27.11           C
ATOM   1852  O   VAL A 239      39.177  78.389 276.383  1.00 27.84           O
ATOM   1853  N   VAL A 240      39.370  79.677 278.235  1.00 28.25           N
ATOM   1854  CA  VAL A 240      37.939  79.633 278.661  1.00 28.26           C
ATOM   1855  CB  VAL A 240      37.773  79.564 280.192  1.00 26.02           C
ATOM   1856  CG1 VAL A 240      36.304  79.542 280.565  1.00 24.91           C
ATOM   1857  CG2 VAL A 240      38.509  78.369 280.794  1.00 25.27           C
ATOM   1858  C   VAL A 240      37.239  80.859 278.060  1.00 27.69           C
ATOM   1859  O   VAL A 240      37.439  81.979 278.562  1.00 25.89           O
ATOM   1860  N   ASN A 241      36.480  80.632 276.991  1.00 29.98           N
ATOM   1861  CA  ASN A 241      35.729  81.683 276.261  1.00 31.91           C
ATOM   1862  CB  ASN A 241      35.566  81.352 274.776  1.00 30.09           C
ATOM   1863  CG  ASN A 241      35.073  82.555 274.013  1.00 30.08           C
ATOM   1864  OD1 ASN A 241      34.828  83.613 274.602  1.00 28.89           O
ATOM   1865  ND2 ASN A 241      34.931  82.395 272.710  1.00 31.11           N
ATOM   1866  C   ASN A 241      34.390  81.897 276.971  1.00 32.91           C
ATOM   1867  O   ASN A 241      33.381  81.309 276.545  1.00 32.25           O
ATOM   1868  N   ASN A 242      34.409  82.717 278.026  1.00 35.85           N
ATOM   1869  CA  ASN A 242      33.235  83.022 278.892  1.00 34.59           C
ATOM   1870  CB  ASN A 242      33.659  83.445 280.319  1.00 33.66           C
ATOM   1871  CG  ASN A 242      34.668  84.589 280.434  1.00 37.39           C
ATOM   1872  OD1 ASN A 242      35.766  84.605 279.864  1.00 33.95           O
ATOM   1873  ND2 ASN A 242      34.345  85.566 281.256  1.00 42.14           N
ATOM   1874  C   ASN A 242      32.340  84.008 278.123  1.00 32.91           C
ATOM   1875  O   ASN A 242      31.285  84.318 278.647  1.00 34.09           O
ATOM   1876  N   GLN A 243      32.734  84.429 276.907  1.00 29.73           N
ATOM   1877  CA  GLN A 243      32.080  85.480 276.070  1.00 27.18           C
ATOM   1878  CB  GLN A 243      30.580  85.274 275.900  1.00 26.87           C
ATOM   1879  CG  GLN A 243      30.194  83.873 275.494  1.00 26.95           C
ATOM   1880  CD  GLN A 243      30.902  83.500 274.229  1.00 26.55           C
ATOM   1881  OE1 GLN A 243      31.129  84.339 273.366  1.00 26.49           O
ATOM   1882  NE2 GLN A 243      31.259  82.234 274.127  1.00 28.73           N
ATOM   1883  C   GLN A 243      32.219  86.873 276.687  1.00 26.36           C
ATOM   1884  O   GLN A 243      31.800  87.828 276.012  1.00 25.83           O
ATOM   1885  N   TRP A 244      32.753  87.004 277.910  1.00 26.43           N
ATOM   1886  CA  TRP A 244      32.847  88.315 278.603  1.00 26.11           C
ATOM   1887  CB  TRP A 244      31.618  88.550 279.504  1.00 25.74           C
ATOM   1888  CG  TRP A 244      30.332  88.663 278.730  1.00 26.84           C
ATOM   1889  CD1 TRP A 244      29.487  87.641 278.399  1.00 28.64           C
ATOM   1890  NE1 TRP A 244      28.423  88.089 277.660  1.00 28.61           N
ATOM   1891  CE2 TRP A 244      28.556  89.434 277.484  1.00 27.68           C
ATOM   1892  CD2 TRP A 244      29.744  89.839 278.139  1.00 27.28           C
ATOM   1893  CE3 TRP A 244      30.095  91.192 278.104  1.00 27.41           C
ATOM   1894  CZ3 TRP A 244      29.270  92.071 277.441  1.00 27.41           C
ATOM   1895  CH2 TRP A 244      28.108  91.639 276.801  1.00 27.61           C
ATOM   1896  CZ2 TRP A 244      27.732  90.318 276.799  1.00 27.36           C
ATOM   1897  C   TRP A 244      34.192  88.450 279.336  1.00 28.26           C
ATOM   1898  O   TRP A 244      34.825  87.415 279.783  1.00 25.40           O
ATOM   1899  N   ALA A 245      34.643  89.705 279.382  1.00 30.11           N
ATOM   1900  CA  ALA A 245      35.773  90.207 280.192  1.00 31.39           C
ATOM   1901  CB  ALA A 245      36.875  90.644 279.260  1.00 33.31           C
ATOM   1902  C   ALA A 245      35.267  91.367 281.058  1.00 30.28           C
ATOM   1903  O   ALA A 245      35.441  92.541 280.655  1.00 32.41           O
ATOM   1904  N   ILE A 246      34.674  91.060 282.209  1.00 28.11           N
ATOM   1905  CA  ILE A 246      33.846  92.035 282.982  1.00 29.06           C
ATOM   1906  CB  ILE A 246      34.649  93.193 283.630  1.00 27.40           C
ATOM   1907  CG1 ILE A 246      35.902  92.731 284.374  1.00 27.07           C
ATOM   1908  CG2 ILE A 246      33.744  93.978 284.566  1.00 27.35           C
ATOM   1909  CD1 ILE A 246      36.582  93.828 285.149  1.00 26.47           C
ATOM   1910  C   ILE A 246      32.764  92.569 282.036  1.00 30.39           C
ATOM   1911  O   ILE A 246      31.836  91.788 281.702  1.00 32.39           O
ATOM   1912  N   SER A 247      32.860  93.845 281.639  1.00 30.72           N
ATOM   1913  CA  SER A 247      31.822  94.551 280.849  1.00 29.83           C
ATOM   1914  CB  SER A 247      31.769  96.045 281.164  1.00 29.01           C
ATOM   1915  OG  SER A 247      32.601  96.830 280.329  1.00 27.37           O
ATOM   1916  C   SER A 247      32.056  94.227 279.376  1.00 29.81           C
ATOM   1917  O   SER A 247      31.082  94.187 278.632  1.00 33.47           O
ATOM   1918  N   THR A 248      33.295  93.915 279.004  1.00 29.27           N
ATOM   1919  CA  THR A 248      33.745  93.863 277.593  1.00 30.44           C
ATOM   1920  CB  THR A 248      35.247  94.176 277.495  1.00 31.08           C
ATOM   1921  OG1 THR A 248      35.542  95.432 278.119  1.00 32.04           O
ATOM   1922  CG2 THR A 248      35.734  94.249 276.066  1.00 31.21           C
ATOM   1923  C   THR A 248      33.316  92.522 276.984  1.00 31.89           C
ATOM   1924  O   THR A 248      33.579  91.460 277.589  1.00 36.48           O
ATOM   1925  N   PHE A 249      32.675  92.576 275.821  1.00 32.73           N
ATOM   1926  CA  PHE A 249      32.279  91.396 275.014  1.00 34.15           C
ATOM   1927  CB  PHE A 249      31.182  91.814 274.028  1.00 36.64           C
ATOM   1928  CG  PHE A 249      30.743  90.730 273.075  1.00 40.76           C
ATOM   1929  CD1 PHE A 249      30.309  89.498 273.547  1.00 41.08           C
ATOM   1930  CE1 PHE A 249      29.928  88.494 272.669  1.00 40.18           C
ATOM   1931  CZ  PHE A 249      29.971  88.712 271.312  1.00 42.14           C
ATOM   1932  CD2 PHE A 249      30.768  90.939 271.701  1.00 42.52           C
ATOM   1933  CE2 PHE A 249      30.395  89.930 270.824  1.00 41.38           C
ATOM   1934  C   PHE A 249      33.536  90.831 274.339  1.00 32.99           C
ATOM   1935  O   PHE A 249      34.401  91.651 273.956  1.00 33.38           O
ATOM   1936  N   GLN A 250      33.620  89.498 274.189  1.00 31.55           N
ATOM   1937  CA  GLN A 250      34.778  88.749 273.607  1.00 32.17           C
ATOM   1938  CB  GLN A 250      34.462  87.247 273.464  1.00 31.89           C
ATOM   1939  CG  GLN A 250      33.404  86.907 272.411  1.00 34.03           C
ATOM   1940  CD  GLN A 250      33.908  86.656 271.003  1.00 33.81           C
ATOM   1941  OE1 GLN A 250      34.942  86.026 270.790  1.00 34.28           O
ATOM   1942  NE2 GLN A 250      33.150  87.118 270.019  1.00 31.91           N
ATOM   1943  C   GLN A 250      35.231  89.360 272.259  1.00 29.95           C
ATOM   1944  O   GLN A 250      36.389  89.164 271.871  1.00 28.57           O
ATOM   1945  N   ALA A 251      34.369  90.061 271.537  1.00 30.56           N
ATOM   1946  CA  ALA A 251      34.725  90.689 270.246  1.00 32.38           C
ATOM   1947  CB  ALA A 251      33.549  91.400 269.628  1.00 33.89           C
ATOM   1948  C   ALA A 251      35.891  91.652 270.451  1.00 31.27           C
ATOM   1949  O   ALA A 251      36.805  91.605 269.627  1.00 36.99           O
ATOM   1950  N   ILE A 252      35.880  92.445 271.517  1.00 28.71           N
ATOM   1951  CA  ILE A 252      36.931  93.461 271.794  1.00 29.60           C
ATOM   1952  CB  ILE A 252      36.424  94.411 272.889  1.00 34.13           C
ATOM   1953  CG1 ILE A 252      35.093  95.042 272.467  1.00 37.26           C
ATOM   1954  CG2 ILE A 252      37.481  95.452 273.269  1.00 35.00           C
ATOM   1955  CD1 ILE A 252      34.938  96.510 272.856  1.00 39.53           C
ATOM   1956  C   ILE A 252      38.266  92.789 272.165  1.00 28.06           C
ATOM   1957  O   ILE A 252      39.317  93.425 272.028  1.00 26.83           O
ATOM   1958  N   ALA A 253      38.252  91.540 272.613  1.00 28.92           N
ATOM   1959  CA  ALA A 253      39.467  90.776 272.987  1.00 29.68           C
ATOM   1960  CB  ALA A 253      39.108  89.648 273.917  1.00 30.03           C
ATOM   1961  C   ALA A 253      40.156  90.231 271.733  1.00 29.70           C
ATOM   1962  O   ALA A 253      41.313  89.729 271.873  1.00 31.67           O
ATOM   1963  N   GLY A 254      39.470  90.293 270.587  1.00 27.66           N
ATOM   1964  CA  GLY A 254      39.989  89.871 269.274  1.00 28.87           C
ATOM   1965  C   GLY A 254      39.143  88.777 268.654  1.00 29.80           C
ATOM   1966  O   GLY A 254      39.646  88.075 267.759  1.00 31.59           O
ATOM   1967  N   GLY A 255      37.893  88.643 269.080  1.00 30.07           N
ATOM   1968  CA  GLY A 255      37.079  87.445 268.799  1.00 32.14           C
ATOM   1969  C   GLY A 255      36.160  87.614 267.604  1.00 31.77           C
ATOM   1970  O   GLY A 255      35.583  86.617 267.176  1.00 28.97           O
ATOM   1971  N   GLU A 256      35.968  88.844 267.132  1.00 34.12           N
ATOM   1972  CA  GLU A 256      35.104  89.150 265.962  1.00 35.25           C
ATOM   1973  CB  GLU A 256      35.003  90.668 265.763  1.00 36.70           C
ATOM   1974  CG  GLU A 256      33.733  91.128 265.067  1.00 40.09           C
ATOM   1975  CD  GLU A 256      33.483  92.624 265.146  1.00 42.45           C
ATOM   1976  OE1 GLU A 256      32.286  93.022 265.273  1.00 42.33           O
ATOM   1977  OE2 GLU A 256      34.495  93.383 265.120  1.00 42.83           O
ATOM   1978  C   GLU A 256      35.693  88.431 264.742  1.00 34.25           C
ATOM   1979  O   GLU A 256      36.863  88.706 264.419  1.00 34.47           O
ATOM   1980  N   SER A 257      34.933  87.509 264.134  1.00 33.86           N
ATOM   1981  CA  SER A 257      35.260  86.813 262.855  1.00 32.36           C
ATOM   1982  CB  SER A 257      35.629  87.792 261.761  1.00 34.11           C
ATOM   1983  OG  SER A 257      34.634  88.792 261.556  1.00 37.14           O
ATOM   1984  C   SER A 257      36.404  85.817 263.043  1.00 30.89           C
ATOM   1985  O   SER A 257      36.975  85.417 262.032  1.00 31.78           O
ATOM   1986  N   THR A 258      36.747  85.460 264.282  1.00 30.91           N
ATOM   1987  CA  THR A 258      37.896  84.589 264.643  1.00 29.66           C
ATOM   1988  CB  THR A 258      39.149  85.363 265.083  1.00 29.09           C
ATOM   1989  OG1 THR A 258      38.861  86.011 266.323  1.00 27.60           O
ATOM   1990  CG2 THR A 258      39.627  86.377 264.068  1.00 29.44           C
ATOM   1991  C   THR A 258      37.520  83.721 265.837  1.00 29.31           C
ATOM   1992  O   THR A 258      36.766  84.186 266.687  1.00 28.81           O
ATOM   1993  N   THR A 259      38.116  82.538 265.921  1.00 30.35           N
ATOM   1994  CA  THR A 259      38.218  81.735 267.163  1.00 29.91           C
ATOM   1995  CB  THR A 259      38.074  80.251 266.831  1.00 28.32           C
ATOM   1996  OG1 THR A 259      39.241  79.794 266.151  1.00 27.11           O
ATOM   1997  CG2 THR A 259      36.869  79.999 265.961  1.00 29.16           C
ATOM   1998  C   THR A 259      39.540  82.093 267.853  1.00 30.14           C
ATOM   1999  O   THR A 259      40.437  82.611 267.144  1.00 31.68           O
ATOM   2000  N   PHE A 260      39.623  81.859 269.170  1.00 28.22           N
ATOM   2001  CA  PHE A 260      40.874  81.858 269.961  1.00 27.65           C
ATOM   2002  CB  PHE A 260      40.570  82.015 271.443  1.00 29.35           C
ATOM   2003  CG  PHE A 260      39.965  83.356 271.743  1.00 33.30           C
ATOM   2004  CD1 PHE A 260      38.586  83.491 271.878  1.00 34.19           C
ATOM   2005  CE1 PHE A 260      38.015  84.733 272.120  1.00 34.58           C
ATOM   2006  CZ  PHE A 260      38.821  85.849 272.206  1.00 37.14           C
ATOM   2007  CD2 PHE A 260      40.768  84.487 271.820  1.00 34.84           C
ATOM   2008  CE2 PHE A 260      40.196  85.729 272.057  1.00 37.45           C
ATOM   2009  C   PHE A 260      41.640  80.574 269.678  1.00 26.51           C
ATOM   2010  O   PHE A 260      42.862  80.596 269.702  1.00 27.83           O
ATOM   2011  N   ALA A 261      40.940  79.489 269.384  1.00 26.56           N
ATOM   2012  CA  ALA A 261      41.561  78.215 268.955  1.00 28.55           C
ATOM   2013  CB  ALA A 261      40.481  77.219 268.600  1.00 29.04           C
ATOM   2014  C   ALA A 261      42.514  78.477 267.775  1.00 27.90           C
ATOM   2015  O   ALA A 261      43.633  77.914 267.746  1.00 26.55           O
ATOM   2016  N   GLY A 262      42.077  79.329 266.850  1.00 27.69           N
ATOM   2017  CA  GLY A 262      42.835  79.760 265.664  1.00 27.63           C
ATOM   2018  C   GLY A 262      44.243  80.198 266.003  1.00 25.60           C
ATOM   2019  O   GLY A 262      45.167  79.776 265.298  1.00 24.88           O
ATOM   2020  N   ARG A 263      44.400  80.994 267.056  1.00 25.60           N
ATOM   2021  CA  ARG A 263      45.721  81.522 267.508  1.00 27.01           C
ATOM   2022  CB  ARG A 263      45.503  82.492 268.678  1.00 28.42           C
ATOM   2023  CG  ARG A 263      44.901  83.797 268.183  1.00 32.19           C
ATOM   2024  CD  ARG A 263      44.398  84.775 269.221  1.00 36.36           C
ATOM   2025  NE  ARG A 263      43.795  85.937 268.568  1.00 35.28           N
ATOM   2026  CZ  ARG A 263      42.611  85.941 267.966  1.00 36.83           C
ATOM   2027  NH1 ARG A 263      41.859  84.855 267.926  1.00 38.56           N
ATOM   2028  NH2 ARG A 263      42.161  87.049 267.412  1.00 39.23           N
ATOM   2029  C   ARG A 263      46.695  80.361 267.780  1.00 24.06           C
ATOM   2030  O   ARG A 263      47.904  80.541 267.574  1.00 22.66           O
ATOM   2031  N   GLY A 264      46.181  79.197 268.159  1.00 22.94           N
ATOM   2032  CA  GLY A 264      47.006  78.009 268.416  1.00 23.87           C
ATOM   2033  C   GLY A 264      47.656  77.521 267.147  1.00 23.41           C
ATOM   2034  O   GLY A 264      48.906  77.514 267.087  1.00 22.83           O
ATOM   2035  N   VAL A 265      46.819  77.159 266.176  1.00 23.75           N
ATOM   2036  CA  VAL A 265      47.238  76.667 264.832  1.00 24.80           C
ATOM   2037  CB  VAL A 265      46.035  76.449 263.896  1.00 25.81           C
ATOM   2038  CG1 VAL A 265      46.441  75.675 262.651  1.00 26.27           C
ATOM   2039  CG2 VAL A 265      44.885  75.750 264.602  1.00 26.82           C
ATOM   2040  C   VAL A 265      48.222  77.674 264.237  1.00 23.92           C
ATOM   2041  O   VAL A 265      49.190  77.239 263.646  1.00 21.79           O
ATOM   2042  N   GLY A 266      47.957  78.966 264.425  1.00 26.69           N
ATOM   2043  CA  GLY A 266      48.767  80.111 263.964  1.00 28.33           C
ATOM   2044  C   GLY A 266      50.211  79.965 264.376  1.00 30.53           C
ATOM   2045  O   GLY A 266      51.087  80.206 263.483  1.00 33.63           O
ATOM   2046  N   CYS A 267      50.443  79.536 265.634  1.00 31.71           N
ATOM   2047  CA  CYS A 267      51.786  79.228 266.223  1.00 32.46           C
ATOM   2048  CB  CYS A 267      51.909  79.722 267.664  1.00 33.07           C
ATOM   2049  SG  CYS A 267      51.548  81.485 267.875  1.00 38.61           S
ATOM   2050  C   CYS A 267      52.112  77.718 266.141  1.00 30.38           C
ATOM   2051  O   CYS A 267      52.988  77.242 266.887  1.00 33.33           O
ATOM   2052  N   GLY A 268      51.495  76.972 265.231  1.00 28.51           N
ATOM   2053  CA  GLY A 268      51.809  75.543 265.019  1.00 29.01           C
ATOM   2054  C   GLY A 268      51.613  74.706 266.280  1.00 27.77           C
ATOM   2055  O   GLY A 268      52.391  73.772 266.497  1.00 27.76           O
ATOM   2056  N   ILE A 269      50.592  75.022 267.078  1.00 26.42           N
ATOM   2057  CA  ILE A 269      50.077  74.161 268.175  1.00 23.93           C
ATOM   2058  CB  ILE A 269      49.913  74.984 269.452  1.00 23.79           C
ATOM   2059  CG1 ILE A 269      51.168  75.811 269.716  1.00 24.46           C
ATOM   2060  CG2 ILE A 269      49.559  74.071 270.616  1.00 24.49           C
ATOM   2061  CD1 ILE A 269      51.159  76.525 271.042  1.00 25.54           C
ATOM   2062  C   ILE A 269      48.751  73.550 267.732  1.00 22.14           C
ATOM   2063  O   ILE A 269      47.880  74.317 267.274  1.00 22.12           O
ATOM   2064  N   ALA A 270      48.626  72.228 267.859  1.00 21.28           N
ATOM   2065  CA  ALA A 270      47.364  71.483 267.655  1.00 21.74           C
ATOM   2066  CB  ALA A 270      47.521  70.012 267.956  1.00 22.14           C
ATOM   2067  C   ALA A 270      46.315  72.122 268.559  1.00 21.86           C
ATOM   2068  O   ALA A 270      46.605  72.276 269.777  1.00 20.19           O
ATOM   2069  N   SER A 271      45.165  72.482 267.976  1.00 22.14           N
ATOM   2070  CA  SER A 271      44.110  73.308 268.616  1.00 22.87           C
ATOM   2071  CB  SER A 271      44.144  74.739 268.136  1.00 21.69           C
ATOM   2072  OG  SER A 271      45.465  75.232 268.077  1.00 21.02           O
ATOM   2073  C   SER A 271      42.729  72.664 268.401  1.00 24.35           C
ATOM   2074  O   SER A 271      42.422  72.177 267.289  1.00 23.92           O
ATOM   2075  N   LEU A 272      41.914  72.697 269.448  1.00 25.45           N
ATOM   2076  CA  LEU A 272      40.518  72.209 269.469  1.00 26.29           C
ATOM   2077  CB  LEU A 272      40.468  71.009 270.430  1.00 27.62           C
ATOM   2078  CG  LEU A 272      40.463  69.590 269.839  1.00 28.21           C
ATOM   2079  CD1 LEU A 272      40.996  69.521 268.420  1.00 28.53           C
ATOM   2080  CD2 LEU A 272      41.248  68.642 270.728  1.00 28.63           C
ATOM   2081  C   LEU A 272      39.630  73.375 269.927  1.00 26.27           C
ATOM   2082  O   LEU A 272      40.093  74.222 270.719  1.00 24.85           O
ATOM   2083  N   ARG A 273      38.412  73.449 269.405  1.00 27.82           N
ATOM   2084  CA  ARG A 273      37.360  74.350 269.934  1.00 29.36           C
ATOM   2085  CB  ARG A 273      36.948  75.373 268.877  1.00 31.38           C
ATOM   2086  CG  ARG A 273      36.129  76.527 269.428  1.00 33.45           C
ATOM   2087  CD  ARG A 273      36.267  77.776 268.573  1.00 35.46           C
ATOM   2088  NE  ARG A 273      35.128  78.680 268.716  1.00 35.12           N
ATOM   2089  CZ  ARG A 273      33.941  78.485 268.147  1.00 34.55           C
ATOM   2090  NH1 ARG A 273      33.730  77.428 267.375  1.00 33.28           N
ATOM   2091  NH2 ARG A 273      32.966  79.350 268.357  1.00 34.96           N
ATOM   2092  C   ARG A 273      36.206  73.454 270.375  1.00 29.50           C
ATOM   2093  O   ARG A 273      35.802  72.566 269.576  1.00 29.34           O
ATOM   2094  N   VAL A 274      35.763  73.619 271.621  1.00 29.24           N
ATOM   2095  CA  VAL A 274      34.896  72.618 272.307  1.00 30.09           C
ATOM   2096  CB  VAL A 274      35.703  71.706 273.254  1.00 31.41           C
ATOM   2097  CG1 VAL A 274      34.939  70.431 273.581  1.00 31.17           C
ATOM   2098  CG2 VAL A 274      37.081  71.370 272.711  1.00 31.71           C
ATOM   2099  C   VAL A 274      33.771  73.322 273.071  1.00 29.40           C
ATOM   2100  O   VAL A 274      33.990  74.377 273.707  1.00 26.53           O
ATOM   2101  N   ASP A 275      32.597  72.712 272.993  1.00 30.31           N
ATOM   2102  CA  ASP A 275      31.453  72.952 273.900  1.00 30.41           C
ATOM   2103  CB  ASP A 275      30.350  71.965 273.542  1.00 30.90           C
ATOM   2104  CG  ASP A 275      29.030  72.284 274.186  1.00 33.56           C
ATOM   2105  OD1 ASP A 275      29.035  72.933 275.263  1.00 35.00           O
ATOM   2106  OD2 ASP A 275      28.006  71.880 273.599  1.00 36.11           O
ATOM   2107  C   ASP A 275      31.949  72.790 275.341  1.00 29.48           C
ATOM   2108  O   ASP A 275      32.241  71.648 275.723  1.00 27.63           O
ATOM   2109  N   GLY A 276      32.048  73.898 276.086  1.00 31.62           N
ATOM   2110  CA  GLY A 276      32.487  73.957 277.499  1.00 32.78           C
ATOM   2111  C   GLY A 276      31.350  73.714 278.489  1.00 33.82           C
ATOM   2112  O   GLY A 276      31.612  73.789 279.728  1.00 34.78           O
ATOM   2113  N   ASN A 277      30.131  73.461 277.978  1.00 33.51           N
ATOM   2114  CA  ASN A 277      28.912  73.106 278.759  1.00 31.27           C
ATOM   2115  CB  ASN A 277      27.802  74.124 278.474  1.00 30.56           C
ATOM   2116  CG  ASN A 277      28.197  75.523 278.923  1.00 32.13           C
ATOM   2117  OD1 ASN A 277      29.303  75.729 279.412  1.00 37.78           O
ATOM   2118  ND2 ASN A 277      27.313  76.500 278.820  1.00 31.31           N
ATOM   2119  C   ASN A 277      28.579  71.624 278.510  1.00 30.77           C
ATOM   2120  O   ASN A 277      27.629  71.098 279.139  1.00 32.92           O
ATOM   2121  N   ASP A 278      29.392  70.932 277.705  1.00 28.61           N
ATOM   2122  CA  ASP A 278      29.236  69.487 277.395  1.00 27.36           C
ATOM   2123  CB  ASP A 278      29.330  69.255 275.884  1.00 27.89           C
ATOM   2124  CG  ASP A 278      29.188  67.796 275.477  1.00 30.22           C
ATOM   2125  OD1 ASP A 278      29.547  66.937 276.301  1.00 32.65           O
ATOM   2126  OD2 ASP A 278      28.735  67.519 274.333  1.00 31.25           O
ATOM   2127  C   ASP A 278      30.291  68.708 278.186  1.00 26.41           C
ATOM   2128  O   ASP A 278      31.405  68.590 277.679  1.00 28.69           O
ATOM   2129  N   PHE A 279      29.969  68.209 279.384  1.00 25.80           N
ATOM   2130  CA  PHE A 279      30.980  67.615 280.304  1.00 24.95           C
ATOM   2131  CB  PHE A 279      30.409  67.163 281.652  1.00 24.38           C
ATOM   2132  CG  PHE A 279      31.461  66.668 282.615  1.00 23.37           C
ATOM   2133  CD1 PHE A 279      32.071  67.532 283.513  1.00 23.98           C
ATOM   2134  CE1 PHE A 279      33.064  67.095 284.377  1.00 23.13           C
ATOM   2135  CZ  PHE A 279      33.463  65.783 284.350  1.00 24.19           C
ATOM   2136  CD2 PHE A 279      31.877  65.348 282.605  1.00 24.10           C
ATOM   2137  CE2 PHE A 279      32.859  64.904 283.480  1.00 24.18           C
ATOM   2138  C   PHE A 279      31.638  66.404 279.641  1.00 25.22           C
ATOM   2139  O   PHE A 279      32.839  66.190 279.867  1.00 26.67           O
ATOM   2140  N   VAL A 280      30.890  65.624 278.866  1.00 23.55           N
ATOM   2141  CA  VAL A 280      31.482  64.476 278.129  1.00 23.32           C
ATOM   2142  CB  VAL A 280      30.443  63.647 277.359  1.00 24.40           C
ATOM   2143  CG1 VAL A 280      31.126  62.528 276.585  1.00 24.59           C
ATOM   2144  CG2 VAL A 280      29.352  63.101 278.269  1.00 24.13           C
ATOM   2145  C   VAL A 280      32.554  64.997 277.167  1.00 21.96           C
ATOM   2146  O   VAL A 280      33.585  64.370 277.084  1.00 22.50           O
ATOM   2147  N   ALA A 281      32.316  66.088 276.450  1.00 21.80           N
ATOM   2148  CA  ALA A 281      33.286  66.649 275.476  1.00 23.44           C
ATOM   2149  CB  ALA A 281      32.602  67.688 274.625  1.00 23.16           C
ATOM   2150  C   ALA A 281      34.513  67.224 276.216  1.00 26.12           C
ATOM   2151  O   ALA A 281      35.683  66.983 275.776  1.00 25.60           O
ATOM   2152  N   VAL A 282      34.280  67.944 277.322  1.00 26.45           N
ATOM   2153  CA  VAL A 282      35.380  68.504 278.157  1.00 26.62           C
ATOM   2154  CB  VAL A 282      34.865  69.344 279.337  1.00 25.78           C
ATOM   2155  CG1 VAL A 282      36.020  69.889 280.172  1.00 25.37           C
ATOM   2156  CG2 VAL A 282      33.975  70.480 278.866  1.00 26.21           C
ATOM   2157  C   VAL A 282      36.283  67.356 278.629  1.00 26.90           C
ATOM   2158  O   VAL A 282      37.514  67.503 278.576  1.00 28.05           O
ATOM   2159  N   TYR A 283      35.714  66.246 279.074  1.00 26.37           N
ATOM   2160  CA  TYR A 283      36.530  65.103 279.538  1.00 27.08           C
ATOM   2161  CB  TYR A 283      35.671  64.003 280.144  1.00 25.53           C
ATOM   2162  CG  TYR A 283      36.470  62.778 280.460  1.00 24.83           C
ATOM   2163  CD1 TYR A 283      37.313  62.735 281.563  1.00 25.29           C
ATOM   2164  CE1 TYR A 283      38.058  61.603 281.857  1.00 25.82           C
ATOM   2165  CZ  TYR A 283      37.977  60.495 281.022  1.00 26.78           C
ATOM   2166  OH  TYR A 283      38.686  59.350 281.270  1.00 27.18           O
ATOM   2167  CE2 TYR A 283      37.153  60.536 279.907  1.00 27.29           C
ATOM   2168  CD2 TYR A 283      36.418  61.680 279.626  1.00 25.55           C
ATOM   2169  C   TYR A 283      37.326  64.548 278.358  1.00 27.82           C
ATOM   2170  O   TYR A 283      38.551  64.523 278.426  1.00 29.35           O
ATOM   2171  N   ALA A 284      36.633  64.133 277.303  1.00 29.54           N
ATOM   2172  CA  ALA A 284      37.200  63.415 276.134  1.00 31.03           C
ATOM   2173  CB  ALA A 284      36.102  63.067 275.147  1.00 30.91           C
ATOM   2174  C   ALA A 284      38.301  64.263 275.473  1.00 31.47           C
ATOM   2175  O   ALA A 284      39.349  63.677 275.091  1.00 32.43           O
ATOM   2176  N   ALA A 285      38.063  65.571 275.319  1.00 28.31           N
ATOM   2177  CA  ALA A 285      39.024  66.532 274.735  1.00 27.09           C
ATOM   2178  CB  ALA A 285      38.389  67.884 274.553  1.00 28.19           C
ATOM   2179  C   ALA A 285      40.227  66.627 275.656  1.00 25.85           C
ATOM   2180  O   ALA A 285      41.328  66.469 275.189  1.00 27.00           O
ATOM   2181  N   SER A 286      39.994  66.909 276.929  1.00 26.83           N
ATOM   2182  CA  SER A 286      41.047  67.011 277.965  1.00 26.17           C
ATOM   2183  CB  SER A 286      40.460  67.290 279.310  1.00 25.56           C
ATOM   2184  OG  SER A 286      39.877  68.580 279.334  1.00 26.20           O
ATOM   2185  C   SER A 286      41.876  65.726 277.967  1.00 26.21           C
ATOM   2186  O   SER A 286      43.097  65.827 278.082  1.00 28.26           O
ATOM   2187  N   ARG A 287      41.248  64.563 277.821  1.00 25.20           N
ATOM   2188  CA  ARG A 287      41.974  63.271 277.880  1.00 26.15           C
ATOM   2189  CB  ARG A 287      41.006  62.094 277.785  1.00 26.62           C
ATOM   2190  CG  ARG A 287      41.703  60.769 277.527  1.00 26.99           C
ATOM   2191  CD  ARG A 287      40.808  59.601 277.845  1.00 27.14           C
ATOM   2192  NE  ARG A 287      39.669  59.589 276.953  1.00 28.82           N
ATOM   2193  CZ  ARG A 287      38.669  58.731 277.051  1.00 29.36           C
ATOM   2194  NH1 ARG A 287      38.693  57.820 278.007  1.00 30.92           N
ATOM   2195  NH2 ARG A 287      37.660  58.770 276.198  1.00 29.05           N
ATOM   2196  C   ARG A 287      42.994  63.205 276.735  1.00 26.50           C
ATOM   2197  O   ARG A 287      44.164  62.837 276.995  1.00 28.62           O
ATOM   2198  N   TRP A 288      42.527  63.519 275.527  1.00 25.58           N
ATOM   2199  CA  TRP A 288      43.275  63.614 274.251  1.00 24.88           C
ATOM   2200  CB  TRP A 288      42.322  64.087 273.150  1.00 25.76           C
ATOM   2201  CG  TRP A 288      42.951  64.219 271.802  1.00 26.16           C
ATOM   2202  CD1 TRP A 288      42.965  63.292 270.796  1.00 27.52           C
ATOM   2203  NE1 TRP A 288      43.631  63.778 269.710  1.00 26.69           N
ATOM   2204  CE2 TRP A 288      44.078  65.037 270.005  1.00 25.91           C
ATOM   2205  CD2 TRP A 288      43.649  65.357 271.304  1.00 24.26           C
ATOM   2206  CE3 TRP A 288      43.960  66.599 271.836  1.00 25.26           C
ATOM   2207  CZ3 TRP A 288      44.667  67.485 271.062  1.00 26.87           C
ATOM   2208  CH2 TRP A 288      45.069  67.156 269.767  1.00 27.28           C
ATOM   2209  CZ2 TRP A 288      44.799  65.928 269.223  1.00 26.25           C
ATOM   2210  C   TRP A 288      44.441  64.583 274.396  1.00 26.00           C
ATOM   2211  O   TRP A 288      45.534  64.255 273.940  1.00 29.36           O
ATOM   2212  N   ALA A 289      44.199  65.754 274.973  1.00 26.25           N
ATOM   2213  CA  ALA A 289      45.194  66.840 275.075  1.00 27.38           C
ATOM   2214  CB  ALA A 289      44.511  68.111 275.543  1.00 26.73           C
ATOM   2215  C   ALA A 289      46.328  66.379 276.001  1.00 27.56           C
ATOM   2216  O   ALA A 289      47.513  66.683 275.729  1.00 29.37           O
ATOM   2217  N   ALA A 290      45.954  65.654 277.047  1.00 28.78           N
ATOM   2218  CA  ALA A 290      46.846  65.105 278.089  1.00 30.68           C
ATOM   2219  CB  ALA A 290      46.040  64.759 279.316  1.00 30.05           C
ATOM   2220  C   ALA A 290      47.581  63.878 277.547  1.00 31.56           C
ATOM   2221  O   ALA A 290      48.778  63.711 277.879  1.00 34.06           O
ATOM   2222  N   GLU A 291      46.899  63.035 276.777  1.00 31.61           N
ATOM   2223  CA  GLU A 291      47.540  61.867 276.128  1.00 35.66           C
ATOM   2224  CB  GLU A 291      46.521  61.020 275.360  1.00 40.21           C
ATOM   2225  CG  GLU A 291      47.049  59.657 274.927  1.00 45.91           C
ATOM   2226  CD  GLU A 291      47.588  58.786 276.056  1.00 49.99           C
ATOM   2227  OE1 GLU A 291      47.209  59.054 277.227  1.00 53.36           O
ATOM   2228  OE2 GLU A 291      48.393  57.852 275.769  1.00 48.74           O
ATOM   2229  C   GLU A 291      48.649  62.390 275.211  1.00 35.36           C
ATOM   2230  O   GLU A 291      49.804  61.960 275.357  1.00 39.96           O
ATOM   2231  N   ARG A 292      48.313  63.307 274.311  1.00 33.50           N
ATOM   2232  CA  ARG A 292      49.282  63.996 273.421  1.00 31.02           C
ATOM   2233  CB  ARG A 292      48.594  65.187 272.768  1.00 29.80           C
ATOM   2234  CG  ARG A 292      49.526  66.153 272.067  1.00 28.81           C
ATOM   2235  CD  ARG A 292      48.724  66.990 271.087  1.00 27.94           C
ATOM   2236  NE  ARG A 292      49.025  66.570 269.733  1.00 26.08           N
ATOM   2237  CZ  ARG A 292      49.777  67.251 268.899  1.00 24.67           C
ATOM   2238  NH1 ARG A 292      50.265  68.425 269.268  1.00 25.22           N
ATOM   2239  NH2 ARG A 292      49.993  66.778 267.687  1.00 24.07           N
ATOM   2240  C   ARG A 292      50.487  64.491 274.219  1.00 30.85           C
ATOM   2241  O   ARG A 292      51.585  64.112 273.880  1.00 33.04           O
ATOM   2242  N   ALA A 293      50.282  65.334 275.224  1.00 31.60           N
ATOM   2243  CA  ALA A 293      51.367  65.931 276.032  1.00 33.72           C
ATOM   2244  CB  ALA A 293      50.777  66.854 277.060  1.00 34.25           C
ATOM   2245  C   ALA A 293      52.253  64.846 276.673  1.00 36.27           C
ATOM   2246  O   ALA A 293      53.510  64.960 276.555  1.00 39.74           O
ATOM   2247  N   ARG A 294      51.657  63.839 277.323  1.00 34.27           N
ATOM   2248  CA  ARG A 294      52.412  62.827 278.114  1.00 34.20           C
ATOM   2249  CB  ARG A 294      51.453  62.011 278.980  1.00 32.96           C
ATOM   2250  CG  ARG A 294      52.020  61.691 280.355  1.00 31.06           C
ATOM   2251  CD  ARG A 294      51.074  60.875 281.204  1.00 29.34           C
ATOM   2252  NE  ARG A 294      49.788  61.515 281.463  1.00 27.93           N
ATOM   2253  CZ  ARG A 294      49.583  62.546 282.274  1.00 25.82           C
ATOM   2254  NH1 ARG A 294      50.590  63.124 282.904  1.00 24.41           N
ATOM   2255  NH2 ARG A 294      48.354  63.001 282.445  1.00 27.03           N
ATOM   2256  C   ARG A 294      53.260  61.925 277.193  1.00 34.95           C
ATOM   2257  O   ARG A 294      54.346  61.455 277.622  1.00 35.56           O
ATOM   2258  N   ARG A 295      52.793  61.700 275.968  1.00 36.07           N
ATOM   2259  CA  ARG A 295      53.437  60.824 274.953  1.00 37.19           C
ATOM   2260  CB  ARG A 295      52.391  60.301 273.948  1.00 42.85           C
ATOM   2261  CG  ARG A 295      51.448  59.221 274.471  1.00 47.74           C
ATOM   2262  CD  ARG A 295      52.213  57.954 274.854  1.00 60.35           C
ATOM   2263  NE  ARG A 295      51.409  56.860 275.418  1.00 67.15           N
ATOM   2264  CZ  ARG A 295      51.864  55.882 276.217  1.00 64.84           C
ATOM   2265  NH1 ARG A 295      53.133  55.834 276.594  1.00 64.34           N
ATOM   2266  NH2 ARG A 295      51.025  54.961 276.663  1.00 64.82           N
ATOM   2267  C   ARG A 295      54.546  61.609 274.243  1.00 32.89           C
ATOM   2268  O   ARG A 295      55.087  61.084 273.269  1.00 32.64           O
ATOM   2269  N   GLY A 296      54.839  62.840 274.671  1.00 32.11           N
ATOM   2270  CA  GLY A 296      55.914  63.682 274.090  1.00 32.48           C
ATOM   2271  C   GLY A 296      55.574  64.264 272.720  1.00 30.12           C
ATOM   2272  O   GLY A 296      56.472  64.854 272.075  1.00 30.25           O
ATOM   2273  N   LEU A 297      54.317  64.165 272.295  1.00 28.88           N
ATOM   2274  CA  LEU A 297      53.845  64.664 270.979  1.00 28.90           C
ATOM   2275  CB  LEU A 297      52.589  63.894 270.588  1.00 28.36           C
ATOM   2276  CG  LEU A 297      52.786  62.388 270.468  1.00 28.91           C
ATOM   2277  CD1 LEU A 297      51.446  61.684 270.428  1.00 30.62           C
ATOM   2278  CD2 LEU A 297      53.597  62.039 269.232  1.00 29.83           C
ATOM   2279  C   LEU A 297      53.585  66.176 271.040  1.00 29.60           C
ATOM   2280  O   LEU A 297      53.302  66.761 269.973  1.00 27.93           O
ATOM   2281  N   GLY A 298      53.688  66.787 272.229  1.00 28.94           N
ATOM   2282  CA  GLY A 298      53.849  68.246 272.361  1.00 27.86           C
ATOM   2283  C   GLY A 298      52.542  68.944 272.703  1.00 27.36           C
ATOM   2284  O   GLY A 298      51.514  68.305 272.920  1.00 26.69           O
ATOM   2285  N   PRO A 299      52.550  70.291 272.766  1.00 27.55           N
ATOM   2286  CA  PRO A 299      51.428  71.041 273.332  1.00 27.89           C
ATOM   2287  CB  PRO A 299      51.914  72.505 273.342  1.00 27.75           C
ATOM   2288  CG  PRO A 299      52.983  72.546 272.266  1.00 27.55           C
ATOM   2289  CD  PRO A 299      53.624  71.170 272.282  1.00 27.22           C
ATOM   2290  C   PRO A 299      50.103  70.958 272.558  1.00 27.51           C
ATOM   2291  O   PRO A 299      50.029  70.522 271.414  1.00 26.95           O
ATOM   2292  N   SER A 300      49.063  71.401 273.243  1.00 28.06           N
ATOM   2293  CA  SER A 300      47.675  71.443 272.742  1.00 29.20           C
ATOM   2294  CB  SER A 300      46.915  70.192 273.170  1.00 30.00           C
ATOM   2295  OG  SER A 300      47.813  69.153 273.572  1.00 31.74           O
ATOM   2296  C   SER A 300      47.059  72.758 273.239  1.00 27.81           C
ATOM   2297  O   SER A 300      47.397  73.210 274.353  1.00 23.35           O
ATOM   2298  N   LEU A 301      46.256  73.394 272.396  1.00 28.46           N
ATOM   2299  CA  LEU A 301      45.428  74.552 272.795  1.00 31.36           C
ATOM   2300  CB  LEU A 301      45.697  75.722 271.856  1.00 32.47           C
ATOM   2301  CG  LEU A 301      44.844  76.948 272.149  1.00 34.28           C
ATOM   2302  CD1 LEU A 301      45.260  77.582 273.462  1.00 34.85           C
ATOM   2303  CD2 LEU A 301      44.959  77.955 271.024  1.00 37.74           C
ATOM   2304  C   LEU A 301      43.957  74.144 272.720  1.00 32.37           C
ATOM   2305  O   LEU A 301      43.609  73.423 271.777  1.00 36.36           O
ATOM   2306  N   ILE A 302      43.131  74.595 273.665  1.00 29.10           N
ATOM   2307  CA  ILE A 302      41.668  74.335 273.657  1.00 26.45           C
ATOM   2308  CB  ILE A 302      41.312  73.164 274.581  1.00 26.52           C
ATOM   2309  CG1 ILE A 302      42.060  71.896 274.189  1.00 25.61           C
ATOM   2310  CG2 ILE A 302      39.811  72.935 274.588  1.00 28.82           C
ATOM   2311  CD1 ILE A 302      41.603  70.677 274.944  1.00 26.99           C
ATOM   2312  C   ILE A 302      40.937  75.627 274.035  1.00 26.08           C
ATOM   2313  O   ILE A 302      41.225  76.219 275.107  1.00 23.52           O
ATOM   2314  N   GLU A 303      40.062  76.076 273.135  1.00 26.55           N
ATOM   2315  CA  GLU A 303      39.102  77.172 273.384  1.00 24.89           C
ATOM   2316  CB  GLU A 303      38.748  77.947 272.118  1.00 26.20           C
ATOM   2317  CG  GLU A 303      37.735  79.038 272.380  1.00 28.42           C
ATOM   2318  CD  GLU A 303      37.347  79.903 271.198  1.00 30.91           C
ATOM   2319  OE1 GLU A 303      38.150  80.023 270.252  1.00 35.18           O
ATOM   2320  OE2 GLU A 303      36.245  80.476 271.240  1.00 33.20           O
ATOM   2321  C   GLU A 303      37.863  76.494 273.920  1.00 23.00           C
ATOM   2322  O   GLU A 303      37.304  75.711 273.167  1.00 23.73           O
ATOM   2323  N   TRP A 304      37.513  76.747 275.176  1.00 22.99           N
ATOM   2324  CA  TRP A 304      36.245  76.278 275.775  1.00 24.15           C
ATOM   2325  CB  TRP A 304      36.420  75.921 277.256  1.00 24.50           C
ATOM   2326  CG  TRP A 304      37.495  74.917 277.537  1.00 24.96           C
ATOM   2327  CD1 TRP A 304      38.710  75.178 278.088  1.00 24.96           C
ATOM   2328  NE1 TRP A 304      39.439  74.022 278.196  1.00 25.59           N
ATOM   2329  CE2 TRP A 304      38.700  72.972 277.736  1.00 24.72           C
ATOM   2330  CD2 TRP A 304      37.457  73.491 277.322  1.00 25.28           C
ATOM   2331  CE3 TRP A 304      36.509  72.601 276.811  1.00 25.59           C
ATOM   2332  CZ3 TRP A 304      36.831  71.263 276.711  1.00 25.12           C
ATOM   2333  CH2 TRP A 304      38.062  70.778 277.144  1.00 24.91           C
ATOM   2334  CZ2 TRP A 304      39.017  71.620 277.664  1.00 24.94           C
ATOM   2335  C   TRP A 304      35.178  77.354 275.518  1.00 24.77           C
ATOM   2336  O   TRP A 304      35.274  78.454 276.077  1.00 24.66           O
ATOM   2337  N   VAL A 305      34.226  77.056 274.635  1.00 25.32           N
ATOM   2338  CA  VAL A 305      33.073  77.945 274.337  1.00 26.05           C
ATOM   2339  CB  VAL A 305      32.455  77.646 272.959  1.00 26.89           C
ATOM   2340  CG1 VAL A 305      31.266  78.548 272.669  1.00 27.40           C
ATOM   2341  CG2 VAL A 305      33.474  77.744 271.839  1.00 26.68           C
ATOM   2342  C   VAL A 305      32.064  77.724 275.459  1.00 26.38           C
ATOM   2343  O   VAL A 305      31.627  76.581 275.657  1.00 25.75           O
ATOM   2344  N   THR A 306      31.716  78.784 276.174  1.00 28.02           N
ATOM   2345  CA  THR A 306      30.792  78.728 277.338  1.00 28.26           C
ATOM   2346  CB  THR A 306      31.516  78.027 278.506  1.00 27.48           C
ATOM   2347  OG1 THR A 306      30.647  77.903 279.631  1.00 28.79           O
ATOM   2348  CG2 THR A 306      32.781  78.736 278.924  1.00 27.10           C
ATOM   2349  C   THR A 306      30.225  80.143 277.539  1.00 26.74           C
ATOM   2350  O   THR A 306      30.450  80.994 276.668  1.00 26.06           O
ATOM   2351  N   TYR A 307      29.462  80.365 278.601  1.00 26.45           N
ATOM   2352  CA  TYR A 307      28.839  81.671 278.912  1.00 27.51           C
ATOM   2353  CB  TYR A 307      27.349  81.669 278.549  1.00 28.30           C
ATOM   2354  CG  TYR A 307      26.730  83.035 278.657  1.00 28.69           C
ATOM   2355  CD1 TYR A 307      26.825  83.919 277.597  1.00 28.78           C
ATOM   2356  CE1 TYR A 307      26.338  85.208 277.689  1.00 29.94           C
ATOM   2357  CZ  TYR A 307      25.745  85.630 278.864  1.00 30.51           C
ATOM   2358  OH  TYR A 307      25.268  86.911 278.910  1.00 32.53           O
ATOM   2359  CE2 TYR A 307      25.642  84.759 279.940  1.00 29.41           C
ATOM   2360  CD2 TYR A 307      26.151  83.478 279.836  1.00 28.24           C
ATOM   2361  C   TYR A 307      29.033  81.949 280.397  1.00 28.17           C
ATOM   2362  O   TYR A 307      28.673  81.057 281.182  1.00 33.02           O
ATOM   2363  N   ARG A 308      29.557  83.123 280.756  1.00 29.13           N
ATOM   2364  CA  ARG A 308      29.747  83.568 282.167  1.00 30.29           C
ATOM   2365  CB  ARG A 308      30.741  84.730 282.264  1.00 29.47           C
ATOM   2366  CG  ARG A 308      31.417  84.856 283.620  1.00 30.18           C
ATOM   2367  CD  ARG A 308      31.765  86.293 283.952  1.00 31.96           C
ATOM   2368  NE  ARG A 308      30.618  87.209 283.922  1.00 35.59           N
ATOM   2369  CZ  ARG A 308      30.659  88.498 283.533  1.00 36.85           C
ATOM   2370  NH1 ARG A 308      31.789  89.056 283.118  1.00 37.71           N
ATOM   2371  NH2 ARG A 308      29.562  89.236 283.581  1.00 34.78           N
ATOM   2372  C   ARG A 308      28.367  83.927 282.741  1.00 32.34           C
ATOM   2373  O   ARG A 308      28.016  85.125 282.784  1.00 32.44           O
ATOM   2374  N   ALA A 309      27.632  82.908 283.196  1.00 33.92           N
ATOM   2375  CA  ALA A 309      26.205  82.978 283.586  1.00 34.12           C
ATOM   2376  CB  ALA A 309      25.683  81.607 283.964  1.00 32.93           C
ATOM   2377  C   ALA A 309      26.012  83.967 284.737  1.00 34.13           C
ATOM   2378  O   ALA A 309      24.862  84.337 284.970  1.00 35.30           O
ATOM   2379  N   GLY A 310      27.076  84.377 285.431  1.00 34.06           N
ATOM   2380  CA  GLY A 310      26.947  85.162 286.674  1.00 34.95           C
ATOM   2381  C   GLY A 310      27.697  86.487 286.639  1.00 34.63           C
ATOM   2382  O   GLY A 310      28.480  86.768 285.727  1.00 35.28           O
ATOM   2383  N   PRO A 311      27.531  87.326 287.681  1.00 33.00           N
ATOM   2384  CA  PRO A 311      28.297  88.561 287.772  1.00 33.62           C
ATOM   2385  CB  PRO A 311      27.812  89.227 289.070  1.00 31.71           C
ATOM   2386  CG  PRO A 311      26.538  88.497 289.431  1.00 30.73           C
ATOM   2387  CD  PRO A 311      26.694  87.104 288.862  1.00 31.53           C
ATOM   2388  C   PRO A 311      29.798  88.220 287.797  1.00 33.60           C
ATOM   2389  O   PRO A 311      30.214  87.305 288.507  1.00 34.55           O
ATOM   2390  N   HIS A 312      30.575  88.960 287.014  1.00 32.49           N
ATOM   2391  CA  HIS A 312      32.058  88.911 287.015  1.00 33.79           C
ATOM   2392  CB  HIS A 312      32.659  90.198 286.421  1.00 32.89           C
ATOM   2393  CG  HIS A 312      34.131  90.262 286.624  1.00 31.95           C
ATOM   2394  ND1 HIS A 312      34.989  89.336 286.043  1.00 31.92           N
ATOM   2395  CE1 HIS A 312      36.220  89.605 286.419  1.00 33.22           C
ATOM   2396  NE2 HIS A 312      36.185  90.673 287.246  1.00 32.61           N
ATOM   2397  CD2 HIS A 312      34.887  91.084 287.380  1.00 30.01           C
ATOM   2398  C   HIS A 312      32.566  88.648 288.438  1.00 33.59           C
ATOM   2399  O   HIS A 312      33.244  87.658 288.648  1.00 34.33           O
ATOM   2400  N   SER A 313      32.256  89.537 289.373  1.00 36.18           N
ATOM   2401  CA  SER A 313      32.595  89.432 290.816  1.00 36.05           C
ATOM   2402  CB  SER A 313      33.788  90.326 291.177  1.00 37.56           C
ATOM   2403  OG  SER A 313      33.429  91.705 291.283  1.00 35.94           O
ATOM   2404  C   SER A 313      31.353  89.805 291.620  1.00 32.72           C
ATOM   2405  O   SER A 313      30.342  90.179 291.017  1.00 34.33           O
ATOM   2406  N   THR A 314      31.453  89.766 292.934  1.00 30.63           N
ATOM   2407  CA  THR A 314      30.420  90.318 293.834  1.00 32.63           C
ATOM   2408  CB  THR A 314      30.649  89.823 295.266  1.00 35.22           C
ATOM   2409  OG1 THR A 314      31.951  90.211 295.732  1.00 37.41           O
ATOM   2410  CG2 THR A 314      30.476  88.321 295.361  1.00 34.81           C
ATOM   2411  C   THR A 314      30.395  91.847 293.699  1.00 31.99           C
ATOM   2412  O   THR A 314      29.449  92.426 294.157  1.00 31.91           O
ATOM   2413  N   SER A 315      31.376  92.479 293.059  1.00 34.60           N
ATOM   2414  CA  SER A 315      31.406  93.952 292.844  1.00 36.72           C
ATOM   2415  CB  SER A 315      32.828  94.466 292.714  1.00 37.14           C
ATOM   2416  OG  SER A 315      33.662  93.992 293.760  1.00 36.53           O
ATOM   2417  C   SER A 315      30.608  94.340 291.592  1.00 39.68           C
ATOM   2418  O   SER A 315      30.602  95.547 291.270  1.00 40.58           O
ATOM   2419  N   ASP A 316      30.003  93.377 290.878  1.00 40.77           N
ATOM   2420  CA  ASP A 316      29.603  93.553 289.450  1.00 38.96           C
ATOM   2421  CB  ASP A 316      30.118  92.430 288.546  1.00 39.03           C
ATOM   2422  CG  ASP A 316      29.931  92.730 287.070  1.00 36.88           C
ATOM   2423  OD1 ASP A 316      30.142  93.876 286.693  1.00 39.65           O
ATOM   2424  OD2 ASP A 316      29.565  91.829 286.323  1.00 35.61           O
ATOM   2425  C   ASP A 316      28.093  93.520 289.290  1.00 36.70           C
ATOM   2426  O   ASP A 316      27.502  92.578 289.800  1.00 34.60           O
ATOM   2427  N   ASP A 317      27.534  94.467 288.535  1.00 37.88           N
ATOM   2428  CA  ASP A 317      26.117  94.430 288.089  1.00 39.55           C
ATOM   2429  CB  ASP A 317      25.364  95.721 288.414  1.00 42.01           C
ATOM   2430  CG  ASP A 317      23.854  95.548 288.356  1.00 44.02           C
ATOM   2431  OD1 ASP A 317      23.378  94.588 287.699  1.00 45.19           O
ATOM   2432  OD2 ASP A 317      23.163  96.362 288.978  1.00 47.20           O
ATOM   2433  C   ASP A 317      26.088  94.180 286.588  1.00 39.72           C
ATOM   2434  O   ASP A 317      26.274  95.119 285.811  1.00 39.73           O
ATOM   2435  N   PRO A 318      25.820  92.933 286.136  1.00 37.56           N
ATOM   2436  CA  PRO A 318      25.855  92.609 284.716  1.00 39.75           C
ATOM   2437  CB  PRO A 318      25.761  91.076 284.644  1.00 38.13           C
ATOM   2438  CG  PRO A 318      25.892  90.617 286.076  1.00 37.73           C
ATOM   2439  CD  PRO A 318      25.421  91.773 286.933  1.00 36.94           C
ATOM   2440  C   PRO A 318      24.663  93.233 283.982  1.00 42.94           C
ATOM   2441  O   PRO A 318      24.724  93.300 282.773  1.00 41.96           O
ATOM   2442  N   SER A 319      23.618  93.638 284.717  1.00 46.48           N
ATOM   2443  CA  SER A 319      22.338  94.145 284.151  1.00 48.88           C
ATOM   2444  CB  SER A 319      21.182  93.988 285.131  1.00 47.58           C
ATOM   2445  OG  SER A 319      21.372  94.789 286.287  1.00 46.81           O
ATOM   2446  C   SER A 319      22.513  95.587 283.631  1.00 49.58           C
ATOM   2447  O   SER A 319      21.651  96.021 282.833  1.00 56.95           O
ATOM   2448  N   LYS A 320      23.600  96.287 283.995  1.00 45.34           N
ATOM   2449  CA  LYS A 320      24.191  97.343 283.119  1.00 44.51           C
ATOM   2450  CB  LYS A 320      25.282  98.172 283.815  1.00 48.80           C
ATOM   2451  CG  LYS A 320      25.308  98.195 285.353  1.00 53.85           C
ATOM   2452  CD  LYS A 320      24.560  99.348 286.041  1.00 55.71           C
ATOM   2453  CE  LYS A 320      23.050  99.252 285.903  1.00 56.38           C
ATOM   2454  NZ  LYS A 320      22.351  99.449 287.192  1.00 55.69           N
ATOM   2455  C   LYS A 320      24.710  96.547 281.917  1.00 43.47           C
ATOM   2456  O   LYS A 320      24.349  95.378 281.849  1.00 53.95           O
ATOM   2457  N   TYR A 321      25.521  97.095 281.021  1.00 37.04           N
ATOM   2458  CA  TYR A 321      26.287  96.368 279.952  1.00 37.35           C
ATOM   2459  CB  TYR A 321      27.738  96.110 280.396  1.00 37.57           C
ATOM   2460  CG  TYR A 321      28.096  94.974 281.332  1.00 35.74           C
ATOM   2461  CD1 TYR A 321      28.082  93.652 280.912  1.00 38.10           C
ATOM   2462  CE1 TYR A 321      28.495  92.616 281.737  1.00 37.61           C
ATOM   2463  CZ  TYR A 321      28.991  92.906 282.996  1.00 38.14           C
ATOM   2464  OH  TYR A 321      29.416  91.892 283.803  1.00 40.00           O
ATOM   2465  CE2 TYR A 321      29.063  94.222 283.419  1.00 35.55           C
ATOM   2466  CD2 TYR A 321      28.638  95.237 282.582  1.00 34.67           C
ATOM   2467  C   TYR A 321      25.679  95.096 279.282  1.00 36.46           C
ATOM   2468  O   TYR A 321      26.163  94.813 278.169  1.00 36.91           O
ATOM   2469  N   ARG A 322      24.722  94.317 279.807  1.00 37.56           N
ATOM   2470  CA  ARG A 322      24.163  93.158 279.032  1.00 37.09           C
ATOM   2471  CB  ARG A 322      25.103  91.948 279.130  1.00 36.57           C
ATOM   2472  CG  ARG A 322      24.795  90.981 280.266  1.00 37.67           C
ATOM   2473  CD  ARG A 322      25.696  89.753 280.271  1.00 38.37           C
ATOM   2474  NE  ARG A 322      25.662  89.037 281.549  1.00 37.54           N
ATOM   2475  CZ  ARG A 322      26.394  87.967 281.858  1.00 34.48           C
ATOM   2476  NH1 ARG A 322      27.224  87.440 280.977  1.00 31.90           N
ATOM   2477  NH2 ARG A 322      26.279  87.419 283.057  1.00 37.00           N
ATOM   2478  C   ARG A 322      22.746  92.773 279.476  1.00 37.16           C
ATOM   2479  O   ARG A 322      22.315  93.080 280.587  1.00 36.13           O
ATOM   2480  N   PRO A 323      21.984  92.040 278.623  1.00 38.81           N
ATOM   2481  CA  PRO A 323      20.633  91.580 278.972  1.00 39.90           C
ATOM   2482  CB  PRO A 323      20.206  90.690 277.788  1.00 40.39           C
ATOM   2483  CG  PRO A 323      21.131  91.073 276.640  1.00 40.14           C
ATOM   2484  CD  PRO A 323      22.397  91.613 277.274  1.00 39.04           C
ATOM   2485  C   PRO A 323      20.550  90.772 280.284  1.00 41.98           C
ATOM   2486  O   PRO A 323      21.466  90.054 280.630  1.00 42.83           O
ATOM   2487  N   ALA A 324      19.438  90.896 281.001  1.00 44.44           N
ATOM   2488  CA  ALA A 324      19.294  90.392 282.384  1.00 46.80           C
ATOM   2489  CB  ALA A 324      18.324  91.284 283.121  1.00 47.77           C
ATOM   2490  C   ALA A 324      18.868  88.911 282.395  1.00 48.80           C
ATOM   2491  O   ALA A 324      18.673  88.331 283.495  1.00 54.62           O
ATOM   2492  N   ASP A 325      18.739  88.288 281.230  1.00 46.28           N
ATOM   2493  CA  ASP A 325      18.193  86.913 281.121  1.00 52.04           C
ATOM   2494  CB  ASP A 325      16.746  86.970 280.629  1.00 57.94           C
ATOM   2495  CG  ASP A 325      16.651  87.594 279.239  1.00 64.51           C
ATOM   2496  OD1 ASP A 325      17.182  88.731 279.056  1.00 59.98           O
ATOM   2497  OD2 ASP A 325      16.109  86.917 278.327  1.00 71.81           O
ATOM   2498  C   ASP A 325      19.057  86.121 280.135  1.00 50.36           C
ATOM   2499  O   ASP A 325      18.590  85.067 279.666  1.00 51.89           O
ATOM   2500  N   ASP A 326      20.253  86.632 279.818  1.00 45.25           N
ATOM   2501  CA  ASP A 326      21.028  86.255 278.604  1.00 41.81           C
ATOM   2502  CB  ASP A 326      22.274  87.133 278.447  1.00 40.89           C
ATOM   2503  CG  ASP A 326      22.612  87.507 277.010  1.00 43.58           C
ATOM   2504  OD1 ASP A 326      21.644  87.677 276.206  1.00 43.91           O
ATOM   2505  OD2 ASP A 326      23.845  87.647 276.702  1.00 43.30           O
ATOM   2506  C   ASP A 326      21.354  84.759 278.685  1.00 38.29           C
ATOM   2507  O   ASP A 326      21.398  84.098 277.644  1.00 36.95           O
ATOM   2508  N   TRP A 327      21.524  84.232 279.892  1.00 35.45           N
ATOM   2509  CA  TRP A 327      21.880  82.807 280.087  1.00 34.68           C
ATOM   2510  CB  TRP A 327      22.155  82.528 281.577  1.00 33.59           C
ATOM   2511  CG  TRP A 327      22.831  81.214 281.817  1.00 32.97           C
ATOM   2512  CD1 TRP A 327      23.604  80.515 280.935  1.00 34.39           C
ATOM   2513  NE1 TRP A 327      24.034  79.345 281.495  1.00 35.17           N
ATOM   2514  CE2 TRP A 327      23.555  79.268 282.775  1.00 34.09           C
ATOM   2515  CD2 TRP A 327      22.791  80.427 283.016  1.00 32.99           C
ATOM   2516  CE3 TRP A 327      22.190  80.585 284.266  1.00 33.75           C
ATOM   2517  CZ3 TRP A 327      22.369  79.610 285.219  1.00 33.85           C
ATOM   2518  CH2 TRP A 327      23.128  78.470 284.957  1.00 33.88           C
ATOM   2519  CZ2 TRP A 327      23.729  78.276 283.737  1.00 34.23           C
ATOM   2520  C   TRP A 327      20.817  81.890 279.436  1.00 32.21           C
ATOM   2521  O   TRP A 327      21.213  81.009 278.661  1.00 31.72           O
ATOM   2522  N   SER A 328      19.514  82.109 279.672  1.00 34.36           N
ATOM   2523  CA  SER A 328      18.369  81.411 278.991  1.00 33.28           C
ATOM   2524  CB  SER A 328      17.017  82.111 279.182  1.00 31.83           C
ATOM   2525  OG  SER A 328      17.069  83.100 280.206  1.00 33.00           O
ATOM   2526  C   SER A 328      18.650  81.267 277.486  1.00 31.30           C
ATOM   2527  O   SER A 328      18.322  80.207 276.924  1.00 30.11           O
ATOM   2528  N   HIS A 329      19.225  82.301 276.863  1.00 29.69           N
ATOM   2529  CA  HIS A 329      19.377  82.415 275.392  1.00 30.66           C
ATOM   2530  CB  HIS A 329      19.225  83.888 274.995  1.00 32.34           C
ATOM   2531  CG  HIS A 329      17.796  84.309 274.880  1.00 35.62           C
ATOM   2532  ND1 HIS A 329      17.123  84.956 275.921  1.00 36.21           N
ATOM   2533  CE1 HIS A 329      15.882  85.194 275.552  1.00 35.27           C
ATOM   2534  NE2 HIS A 329      15.715  84.692 274.309  1.00 36.81           N
ATOM   2535  CD2 HIS A 329      16.897  84.140 273.881  1.00 35.77           C
ATOM   2536  C   HIS A 329      20.668  81.723 274.901  1.00 30.33           C
ATOM   2537  O   HIS A 329      20.772  81.431 273.682  1.00 28.61           O
ATOM   2538  N   PHE A 330      21.617  81.414 275.785  1.00 29.68           N
ATOM   2539  CA  PHE A 330      22.906  80.809 275.364  1.00 30.02           C
ATOM   2540  CB  PHE A 330      23.910  80.786 276.516  1.00 30.93           C
ATOM   2541  CG  PHE A 330      25.301  80.406 276.075  1.00 30.55           C
ATOM   2542  CD1 PHE A 330      26.023  81.251 275.242  1.00 30.13           C
ATOM   2543  CE1 PHE A 330      27.301  80.904 274.831  1.00 31.22           C
ATOM   2544  CZ  PHE A 330      27.853  79.701 275.224  1.00 30.81           C
ATOM   2545  CD2 PHE A 330      25.867  79.199 276.460  1.00 28.33           C
ATOM   2546  CE2 PHE A 330      27.137  78.849 276.035  1.00 29.00           C
ATOM   2547  C   PHE A 330      22.653  79.412 274.794  1.00 28.41           C
ATOM   2548  O   PHE A 330      22.259  78.509 275.516  1.00 27.86           O
ATOM   2549  N   PRO A 331      22.895  79.170 273.489  1.00 27.97           N
ATOM   2550  CA  PRO A 331      22.513  77.900 272.872  1.00 27.74           C
ATOM   2551  CB  PRO A 331      23.009  77.948 271.418  1.00 28.24           C
ATOM   2552  CG  PRO A 331      23.517  79.379 271.210  1.00 30.30           C
ATOM   2553  CD  PRO A 331      23.546  80.092 272.551  1.00 29.12           C
ATOM   2554  C   PRO A 331      23.109  76.655 273.544  1.00 25.83           C
ATOM   2555  O   PRO A 331      22.575  75.609 273.323  1.00 25.05           O
ATOM   2556  N   LEU A 332      24.198  76.778 274.305  1.00 25.50           N
ATOM   2557  CA  LEU A 332      24.882  75.604 274.925  1.00 25.93           C
ATOM   2558  CB  LEU A 332      26.403  75.780 274.809  1.00 24.49           C
ATOM   2559  CG  LEU A 332      26.928  75.949 273.380  1.00 24.55           C
ATOM   2560  CD1 LEU A 332      28.446  75.990 273.355  1.00 24.53           C
ATOM   2561  CD2 LEU A 332      26.425  74.842 272.461  1.00 24.13           C
ATOM   2562  C   LEU A 332      24.383  75.414 276.370  1.00 25.58           C
ATOM   2563  O   LEU A 332      24.851  74.509 277.091  1.00 25.21           O
ATOM   2564  N   GLY A 333      23.405  76.206 276.766  1.00 26.19           N
ATOM   2565  CA  GLY A 333      22.596  75.915 277.955  1.00 28.77           C
ATOM   2566  C   GLY A 333      23.424  75.900 279.218  1.00 30.06           C
ATOM   2567  O   GLY A 333      24.187  76.861 279.451  1.00 28.91           O
ATOM   2568  N   ASP A 334      23.254  74.839 280.007  1.00 32.33           N
ATOM   2569  CA  ASP A 334      23.825  74.720 281.373  1.00 32.68           C
ATOM   2570  CB  ASP A 334      22.743  74.991 282.422  1.00 36.68           C
ATOM   2571  CG  ASP A 334      23.012  74.503 283.836  1.00 38.29           C
ATOM   2572  OD1 ASP A 334      24.150  74.059 284.119  1.00 39.95           O
ATOM   2573  OD2 ASP A 334      22.059  74.565 284.642  1.00 38.34           O
ATOM   2574  C   ASP A 334      24.456  73.342 281.481  1.00 30.40           C
ATOM   2575  O   ASP A 334      23.837  72.340 281.126  1.00 28.31           O
ATOM   2576  N   PRO A 335      25.722  73.277 281.931  1.00 28.88           N
ATOM   2577  CA  PRO A 335      26.458  72.019 281.953  1.00 28.59           C
ATOM   2578  CB  PRO A 335      27.849  72.387 282.469  1.00 29.06           C
ATOM   2579  CG  PRO A 335      27.711  73.778 283.061  1.00 30.07           C
ATOM   2580  CD  PRO A 335      26.514  74.421 282.397  1.00 29.44           C
ATOM   2581  C   PRO A 335      25.791  70.975 282.849  1.00 28.20           C
ATOM   2582  O   PRO A 335      25.702  69.841 282.427  1.00 30.86           O
ATOM   2583  N   ILE A 336      25.351  71.382 284.037  1.00 28.30           N
ATOM   2584  CA  ILE A 336      24.789  70.468 285.072  1.00 30.90           C
ATOM   2585  CB  ILE A 336      24.586  71.210 286.417  1.00 32.65           C
ATOM   2586  CG1 ILE A 336      25.918  71.506 287.119  1.00 31.08           C
ATOM   2587  CG2 ILE A 336      23.610  70.456 287.327  1.00 32.31           C
ATOM   2588  CD1 ILE A 336      25.776  72.206 288.452  1.00 31.18           C
ATOM   2589  C   ILE A 336      23.480  69.897 284.520  1.00 32.69           C
ATOM   2590  O   ILE A 336      23.294  68.642 284.552  1.00 33.95           O
ATOM   2591  N   ALA A 337      22.610  70.797 284.048  1.00 31.21           N
ATOM   2592  CA  ALA A 337      21.328  70.467 283.391  1.00 31.27           C
ATOM   2593  CB  ALA A 337      20.679  71.729 282.894  1.00 32.00           C
ATOM   2594  C   ALA A 337      21.545  69.461 282.250  1.00 30.26           C
ATOM   2595  O   ALA A 337      20.810  68.470 282.200  1.00 32.25           O
ATOM   2596  N   ARG A 338      22.525  69.697 281.375  1.00 29.95           N
ATOM   2597  CA  ARG A 338      22.736  68.894 280.137  1.00 28.32           C
ATOM   2598  CB  ARG A 338      23.728  69.557 279.181  1.00 28.80           C
ATOM   2599  CG  ARG A 338      23.095  70.644 278.336  1.00 30.03           C
ATOM   2600  CD  ARG A 338      24.118  71.359 277.490  1.00 31.08           C
ATOM   2601  NE  ARG A 338      24.540  70.533 276.374  1.00 31.54           N
ATOM   2602  CZ  ARG A 338      25.555  70.829 275.567  1.00 32.63           C
ATOM   2603  NH1 ARG A 338      26.278  71.926 275.773  1.00 32.21           N
ATOM   2604  NH2 ARG A 338      25.856  70.006 274.573  1.00 33.06           N
ATOM   2605  C   ARG A 338      23.248  67.505 280.492  1.00 25.20           C
ATOM   2606  O   ARG A 338      22.799  66.553 279.835  1.00 24.49           O
ATOM   2607  N   LEU A 339      24.186  67.423 281.433  1.00 23.28           N
ATOM   2608  CA  LEU A 339      24.779  66.130 281.847  1.00 24.98           C
ATOM   2609  CB  LEU A 339      25.950  66.337 282.817  1.00 23.89           C
ATOM   2610  CG  LEU A 339      26.643  65.050 283.286  1.00 23.58           C
ATOM   2611  CD1 LEU A 339      26.982  64.148 282.111  1.00 23.95           C
ATOM   2612  CD2 LEU A 339      27.904  65.324 284.095  1.00 23.11           C
ATOM   2613  C   LEU A 339      23.674  65.303 282.500  1.00 27.40           C
ATOM   2614  O   LEU A 339      23.554  64.089 282.170  1.00 27.28           O
ATOM   2615  N   LYS A 340      22.906  65.944 283.386  1.00 27.86           N
ATOM   2616  CA  LYS A 340      21.858  65.270 284.176  1.00 28.03           C
ATOM   2617  CB  LYS A 340      21.131  66.295 285.038  1.00 29.19           C
ATOM   2618  CG  LYS A 340      20.006  65.726 285.890  1.00 29.71           C
ATOM   2619  CD  LYS A 340      19.006  66.784 286.252  1.00 30.66           C
ATOM   2620  CE  LYS A 340      18.004  66.341 287.295  1.00 31.47           C
ATOM   2621  NZ  LYS A 340      17.257  67.509 287.828  1.00 32.32           N
ATOM   2622  C   LYS A 340      20.923  64.549 283.204  1.00 27.85           C
ATOM   2623  O   LYS A 340      20.673  63.346 283.400  1.00 26.10           O
ATOM   2624  N   GLN A 341      20.436  65.266 282.189  1.00 30.19           N
ATOM   2625  CA  GLN A 341      19.534  64.713 281.139  1.00 32.41           C
ATOM   2626  CB  GLN A 341      19.315  65.735 280.026  1.00 32.90           C
ATOM   2627  CG  GLN A 341      18.444  65.237 278.879  1.00 34.93           C
ATOM   2628  CD  GLN A 341      18.507  66.189 277.707  1.00 37.35           C
ATOM   2629  OE1 GLN A 341      19.543  66.809 277.431  1.00 37.34           O
ATOM   2630  NE2 GLN A 341      17.389  66.310 277.010  1.00 37.57           N
ATOM   2631  C   GLN A 341      20.170  63.436 280.582  1.00 33.60           C
ATOM   2632  O   GLN A 341      19.537  62.357 280.647  1.00 35.07           O
ATOM   2633  N   HIS A 342      21.402  63.582 280.091  1.00 32.77           N
ATOM   2634  CA  HIS A 342      22.221  62.505 279.494  1.00 30.71           C
ATOM   2635  CB  HIS A 342      23.587  63.025 279.015  1.00 30.58           C
ATOM   2636  CG  HIS A 342      24.468  61.901 278.618  1.00 30.17           C
ATOM   2637  ND1 HIS A 342      24.189  61.131 277.518  1.00 29.73           N
ATOM   2638  CE1 HIS A 342      25.084  60.166 277.418  1.00 33.17           C
ATOM   2639  NE2 HIS A 342      25.932  60.273 278.463  1.00 33.48           N
ATOM   2640  CD2 HIS A 342      25.538  61.345 279.226  1.00 31.88           C
ATOM   2641  C   HIS A 342      22.360  61.390 280.521  1.00 28.50           C
ATOM   2642  O   HIS A 342      21.954  60.280 280.224  1.00 27.58           O
ATOM   2643  N   LEU A 343      22.910  61.707 281.687  1.00 29.28           N
ATOM   2644  CA  LEU A 343      23.286  60.703 282.720  1.00 30.36           C
ATOM   2645  CB  LEU A 343      23.901  61.444 283.911  1.00 29.92           C
ATOM   2646  CG  LEU A 343      25.094  60.777 284.578  1.00 30.09           C
ATOM   2647  CD1 LEU A 343      25.945  60.023 283.572  1.00 31.16           C
ATOM   2648  CD2 LEU A 343      25.928  61.820 285.298  1.00 30.09           C
ATOM   2649  C   LEU A 343      22.044  59.888 283.124  1.00 31.01           C
ATOM   2650  O   LEU A 343      22.145  58.645 283.195  1.00 29.95           O
ATOM   2651  N   ILE A 344      20.901  60.551 283.338  1.00 30.64           N
ATOM   2652  CA  ILE A 344      19.605  59.861 283.586  1.00 30.48           C
ATOM   2653  CB  ILE A 344      18.472  60.850 283.902  1.00 27.96           C
ATOM   2654  CG1 ILE A 344      18.560  61.300 285.361  1.00 28.25           C
ATOM   2655  CG2 ILE A 344      17.117  60.250 283.588  1.00 25.69           C
ATOM   2656  CD1 ILE A 344      17.606  62.405 285.732  1.00 28.79           C
ATOM   2657  C   ILE A 344      19.305  58.992 282.368  1.00 33.89           C
ATOM   2658  O   ILE A 344      19.096  57.777 282.555  1.00 37.65           O
ATOM   2659  N   LYS A 345      19.353  59.577 281.168  1.00 36.41           N
ATOM   2660  CA  LYS A 345      18.903  58.905 279.920  1.00 35.94           C
ATOM   2661  CB  LYS A 345      19.074  59.797 278.684  1.00 40.08           C
ATOM   2662  CG  LYS A 345      18.119  59.395 277.572  1.00 47.82           C
ATOM   2663  CD  LYS A 345      18.106  60.204 276.302  1.00 53.50           C
ATOM   2664  CE  LYS A 345      17.370  59.394 275.254  1.00 62.40           C
ATOM   2665  NZ  LYS A 345      17.044  60.204 274.064  1.00 72.02           N
ATOM   2666  C   LYS A 345      19.631  57.564 279.752  1.00 33.64           C
ATOM   2667  O   LYS A 345      19.017  56.627 279.271  1.00 33.24           O
ATOM   2668  N   ILE A 346      20.898  57.468 280.139  1.00 33.31           N
ATOM   2669  CA  ILE A 346      21.731  56.254 279.910  1.00 31.37           C
ATOM   2670  CB  ILE A 346      23.140  56.635 279.396  1.00 32.71           C
ATOM   2671  CG1 ILE A 346      23.910  57.535 280.362  1.00 33.39           C
ATOM   2672  CG2 ILE A 346      23.079  57.273 278.018  1.00 33.33           C
ATOM   2673  CD1 ILE A 346      25.409  57.398 280.225  1.00 34.72           C
ATOM   2674  C   ILE A 346      21.762  55.454 281.212  1.00 31.32           C
ATOM   2675  O   ILE A 346      22.596  54.511 281.307  1.00 31.55           O
ATOM   2676  N   GLY A 347      20.895  55.821 282.171  1.00 31.16           N
ATOM   2677  CA  GLY A 347      20.590  55.043 283.391  1.00 29.51           C
ATOM   2678  C   GLY A 347      21.792  54.918 284.314  1.00 29.13           C
ATOM   2679  O   GLY A 347      22.186  53.779 284.603  1.00 27.94           O
ATOM   2680  N   HIS A 348      22.351  56.054 284.736  1.00 29.53           N
ATOM   2681  CA  HIS A 348      23.440  56.191 285.743  1.00 30.60           C
ATOM   2682  CB  HIS A 348      24.810  56.145 285.069  1.00 31.03           C
ATOM   2683  CG  HIS A 348      25.137  54.801 284.540  1.00 31.99           C
ATOM   2684  ND1 HIS A 348      25.656  53.814 285.347  1.00 32.95           N
ATOM   2685  CE1 HIS A 348      25.848  52.727 284.620  1.00 36.02           C
ATOM   2686  NE2 HIS A 348      25.461  52.986 283.355  1.00 35.29           N
ATOM   2687  CD2 HIS A 348      25.004  54.277 283.303  1.00 33.04           C
ATOM   2688  C   HIS A 348      23.242  57.500 286.515  1.00 31.75           C
ATOM   2689  O   HIS A 348      24.238  58.200 286.803  1.00 33.29           O
ATOM   2690  N   TRP A 349      21.982  57.817 286.807  1.00 32.81           N
ATOM   2691  CA  TRP A 349      21.521  59.029 287.531  1.00 32.93           C
ATOM   2692  CB  TRP A 349      22.092  60.304 286.890  1.00 32.97           C
ATOM   2693  CG  TRP A 349      22.223  61.481 287.810  1.00 33.65           C
ATOM   2694  CD1 TRP A 349      21.499  62.642 287.754  1.00 34.42           C
ATOM   2695  NE1 TRP A 349      21.897  63.510 288.741  1.00 33.51           N
ATOM   2696  CE2 TRP A 349      22.908  62.928 289.467  1.00 32.99           C
ATOM   2697  CD2 TRP A 349      23.157  61.649 288.898  1.00 32.58           C
ATOM   2698  CE3 TRP A 349      24.165  60.855 289.449  1.00 29.98           C
ATOM   2699  CZ3 TRP A 349      24.864  61.340 290.532  1.00 30.57           C
ATOM   2700  CH2 TRP A 349      24.608  62.607 291.071  1.00 30.38           C
ATOM   2701  CZ2 TRP A 349      23.635  63.425 290.551  1.00 29.90           C
ATOM   2702  C   TRP A 349      19.990  58.993 287.512  1.00 32.80           C
ATOM   2703  O   TRP A 349      19.419  58.209 286.740  1.00 29.74           O
ATOM   2704  N   SER A 350      19.366  59.805 288.352  1.00 36.18           N
ATOM   2705  CA  SER A 350      17.902  59.879 288.591  1.00 36.36           C
ATOM   2706  CB  SER A 350      17.429  58.672 289.348  1.00 36.05           C
ATOM   2707  OG  SER A 350      18.244  58.434 290.493  1.00 36.69           O
ATOM   2708  C   SER A 350      17.656  61.169 289.365  1.00 38.04           C
ATOM   2709  O   SER A 350      18.638  61.655 289.993  1.00 41.88           O
ATOM   2710  N   GLU A 351      16.435  61.704 289.351  1.00 38.38           N
ATOM   2711  CA  GLU A 351      16.086  62.885 290.192  1.00 41.82           C
ATOM   2712  CB  GLU A 351      14.595  63.203 290.096  1.00 46.97           C
ATOM   2713  CG  GLU A 351      14.226  64.009 288.870  1.00 50.44           C
ATOM   2714  CD  GLU A 351      14.798  65.415 288.892  1.00 53.29           C
ATOM   2715  OE1 GLU A 351      14.940  66.017 290.025  1.00 42.79           O
ATOM   2716  OE2 GLU A 351      15.117  65.893 287.774  1.00 59.40           O
ATOM   2717  C   GLU A 351      16.470  62.604 291.651  1.00 39.38           C
ATOM   2718  O   GLU A 351      16.722  63.535 292.408  1.00 38.70           O
ATOM   2719  N   GLU A 352      16.550  61.330 291.997  1.00 40.43           N
ATOM   2720  CA  GLU A 352      16.590  60.814 293.375  1.00 42.33           C
ATOM   2721  CB  GLU A 352      15.957  59.412 293.295  1.00 50.38           C
ATOM   2722  CG  GLU A 352      14.509  59.389 292.658  1.00 60.83           C
ATOM   2723  CD  GLU A 352      14.216  59.283 291.130  1.00 57.04           C
ATOM   2724  OE1 GLU A 352      14.561  60.209 290.365  1.00 63.87           O
ATOM   2725  OE2 GLU A 352      13.604  58.287 290.670  1.00 43.62           O
ATOM   2726  C   GLU A 352      18.036  61.041 293.842  1.00 41.54           C
ATOM   2727  O   GLU A 352      18.257  61.837 294.786  1.00 36.11           O
ATOM   2728  N   GLU A 353      19.009  60.497 293.112  1.00 45.34           N
ATOM   2729  CA  GLU A 353      20.449  60.829 293.312  1.00 46.81           C
ATOM   2730  CB  GLU A 353      21.338  60.152 292.276  1.00 50.00           C
ATOM   2731  CG  GLU A 353      21.202  58.649 292.303  1.00 55.53           C
ATOM   2732  CD  GLU A 353      22.463  57.897 291.941  1.00 54.87           C
ATOM   2733  OE1 GLU A 353      22.325  56.922 291.153  1.00 50.12           O
ATOM   2734  OE2 GLU A 353      23.563  58.290 292.462  1.00 46.51           O
ATOM   2735  C   GLU A 353      20.660  62.338 293.187  1.00 43.44           C
ATOM   2736  O   GLU A 353      21.361  62.922 294.037  1.00 42.52           O
ATOM   2737  N   HIS A 354      20.102  62.961 292.154  1.00 38.39           N
ATOM   2738  CA  HIS A 354      20.317  64.409 291.951  1.00 38.70           C
ATOM   2739  CB  HIS A 354      19.587  64.935 290.729  1.00 35.91           C
ATOM   2740  CG  HIS A 354      20.177  66.208 290.237  1.00 33.02           C
ATOM   2741  ND1 HIS A 354      21.340  66.231 289.508  1.00 30.96           N
ATOM   2742  CE1 HIS A 354      21.625  67.476 289.200  1.00 31.93           C
ATOM   2743  NE2 HIS A 354      20.677  68.271 289.717  1.00 31.67           N
ATOM   2744  CD2 HIS A 354      19.772  67.488 290.371  1.00 31.89           C
ATOM   2745  C   HIS A 354      19.913  65.145 293.226  1.00 43.86           C
ATOM   2746  O   HIS A 354      20.778  65.842 293.763  1.00 45.18           O
ATOM   2747  N   GLN A 355      18.673  64.943 293.702  1.00 53.09           N
ATOM   2748  CA  GLN A 355      18.056  65.666 294.858  1.00 55.41           C
ATOM   2749  CB  GLN A 355      16.567  65.297 295.034  1.00 66.22           C
ATOM   2750  CG  GLN A 355      15.606  66.478 295.252  1.00 72.84           C
ATOM   2751  CD  GLN A 355      14.922  66.987 293.996  1.00 78.63           C
ATOM   2752  OE1 GLN A 355      14.016  66.360 293.447  1.00 78.69           O
ATOM   2753  NE2 GLN A 355      15.341  68.156 293.533  1.00 77.41           N
ATOM   2754  C   GLN A 355      18.889  65.344 296.107  1.00 48.49           C
ATOM   2755  O   GLN A 355      19.114  66.264 296.930  1.00 43.88           O
ATOM   2756  N   ALA A 356      19.358  64.096 296.215  1.00 44.37           N
ATOM   2757  CA  ALA A 356      20.225  63.612 297.319  1.00 45.64           C
ATOM   2758  CB  ALA A 356      20.452  62.118 297.217  1.00 45.39           C
ATOM   2759  C   ALA A 356      21.556  64.367 297.299  1.00 44.97           C
ATOM   2760  O   ALA A 356      21.918  64.932 298.362  1.00 46.57           O
ATOM   2761  N   THR A 357      22.250  64.355 296.146  1.00 39.02           N
ATOM   2762  CA  THR A 357      23.607  64.936 295.952  1.00 33.52           C
ATOM   2763  CB  THR A 357      24.148  64.587 294.564  1.00 30.38           C
ATOM   2764  OG1 THR A 357      24.140  63.168 294.404  1.00 29.06           O
ATOM   2765  CG2 THR A 357      25.559  65.076 294.363  1.00 30.01           C
ATOM   2766  C   THR A 357      23.549  66.443 296.246  1.00 31.19           C
ATOM   2767  O   THR A 357      24.383  66.967 296.980  1.00 30.38           O
ATOM   2768  N   THR A 358      22.541  67.120 295.736  1.00 30.98           N
ATOM   2769  CA  THR A 358      22.319  68.552 296.004  1.00 31.05           C
ATOM   2770  CB  THR A 358      21.120  69.031 295.181  1.00 31.26           C
ATOM   2771  OG1 THR A 358      21.290  68.427 293.903  1.00 33.15           O
ATOM   2772  CG2 THR A 358      21.017  70.531 295.013  1.00 32.74           C
ATOM   2773  C   THR A 358      22.192  68.704 297.517  1.00 32.44           C
ATOM   2774  O   THR A 358      22.798  69.606 298.079  1.00 34.12           O
ATOM   2775  N   ALA A 359      21.435  67.831 298.167  1.00 36.73           N
ATOM   2776  CA  ALA A 359      21.181  67.931 299.621  1.00 37.38           C
ATOM   2777  CB  ALA A 359      20.141  66.934 300.058  1.00 37.37           C
ATOM   2778  C   ALA A 359      22.505  67.748 300.371  1.00 38.40           C
ATOM   2779  O   ALA A 359      22.757  68.559 301.261  1.00 40.08           O
ATOM   2780  N   GLU A 360      23.340  66.763 300.008  1.00 39.49           N
ATOM   2781  CA  GLU A 360      24.559  66.419 300.799  1.00 40.49           C
ATOM   2782  CB  GLU A 360      25.155  65.060 300.393  1.00 44.08           C
ATOM   2783  CG  GLU A 360      26.192  65.075 299.278  1.00 47.68           C
ATOM   2784  CD  GLU A 360      27.205  63.937 299.340  1.00 50.82           C
ATOM   2785  OE1 GLU A 360      28.161  64.057 300.109  1.00 56.72           O
ATOM   2786  OE2 GLU A 360      27.045  62.934 298.624  1.00 52.43           O
ATOM   2787  C   GLU A 360      25.539  67.600 300.740  1.00 39.53           C
ATOM   2788  O   GLU A 360      26.014  68.015 301.808  1.00 41.02           O
ATOM   2789  N   PHE A 361      25.782  68.169 299.556  1.00 37.27           N
ATOM   2790  CA  PHE A 361      26.753  69.276 299.354  1.00 34.65           C
ATOM   2791  CB  PHE A 361      27.026  69.455 297.861  1.00 32.91           C
ATOM   2792  CG  PHE A 361      27.797  68.322 297.226  1.00 32.15           C
ATOM   2793  CD1 PHE A 361      27.456  67.838 295.976  1.00 30.43           C
ATOM   2794  CE1 PHE A 361      28.176  66.819 295.377  1.00 29.55           C
ATOM   2795  CZ  PHE A 361      29.245  66.264 296.023  1.00 30.96           C
ATOM   2796  CD2 PHE A 361      28.887  67.754 297.861  1.00 32.52           C
ATOM   2797  CE2 PHE A 361      29.601  66.729 297.264  1.00 32.12           C
ATOM   2798  C   PHE A 361      26.243  70.542 300.058  1.00 34.18           C
ATOM   2799  O   PHE A 361      27.048  71.279 300.651  1.00 31.67           O
ATOM   2800  N   GLU A 362      24.935  70.783 300.018  1.00 33.87           N
ATOM   2801  CA  GLU A 362      24.292  71.880 300.786  1.00 34.85           C
ATOM   2802  CB  GLU A 362      22.764  71.798 300.666  1.00 39.54           C
ATOM   2803  CG  GLU A 362      22.175  72.356 299.379  1.00 42.46           C
ATOM   2804  CD  GLU A 362      22.371  73.852 299.235  1.00 45.67           C
ATOM   2805  OE1 GLU A 362      22.890  74.489 300.190  1.00 41.32           O
ATOM   2806  OE2 GLU A 362      22.023  74.371 298.159  1.00 50.59           O
ATOM   2807  C   GLU A 362      24.724  71.782 302.260  1.00 31.96           C
ATOM   2808  O   GLU A 362      25.001  72.838 302.879  1.00 30.32           O
ATOM   2809  N   ALA A 363      24.748  70.569 302.820  1.00 29.79           N
ATOM   2810  CA  ALA A 363      25.015  70.321 304.260  1.00 31.08           C
ATOM   2811  CB  ALA A 363      24.514  68.957 304.656  1.00 31.31           C
ATOM   2812  C   ALA A 363      26.516  70.446 304.551  1.00 31.56           C
ATOM   2813  O   ALA A 363      26.871  71.114 305.559  1.00 28.20           O
ATOM   2814  N   ALA A 364      27.322  69.783 303.701  1.00 30.74           N
ATOM   2815  CA  ALA A 364      28.799  69.746 303.672  1.00 27.59           C
ATOM   2816  CB  ALA A 364      29.242  68.997 302.451  1.00 27.47           C
ATOM   2817  C   ALA A 364      29.346  71.168 303.668  1.00 27.76           C
ATOM   2818  O   ALA A 364      30.188  71.468 304.517  1.00 31.71           O
ATOM   2819  N   VAL A 365      28.861  72.007 302.755  1.00 28.59           N
ATOM   2820  CA  VAL A 365      29.269  73.438 302.613  1.00 28.87           C
ATOM   2821  CB  VAL A 365      28.703  74.072 301.329  1.00 27.12           C
ATOM   2822  CG1 VAL A 365      29.037  75.545 301.235  1.00 26.85           C
ATOM   2823  CG2 VAL A 365      29.182  73.357 300.080  1.00 27.77           C
ATOM   2824  C   VAL A 365      28.803  74.194 303.858  1.00 31.08           C
ATOM   2825  O   VAL A 365      29.565  75.019 304.375  1.00 30.05           O
ATOM   2826  N   ILE A 366      27.593  73.903 304.333  1.00 36.91           N
ATOM   2827  CA  ILE A 366      27.012  74.570 305.536  1.00 41.41           C
ATOM   2828  CB  ILE A 366      25.494  74.241 305.686  1.00 45.23           C
ATOM   2829  CG1 ILE A 366      24.607  75.488 305.575  1.00 48.45           C
ATOM   2830  CG2 ILE A 366      25.170  73.449 306.947  1.00 47.12           C
ATOM   2831  CD1 ILE A 366      25.030  76.675 306.446  1.00 50.57           C
ATOM   2832  C   ILE A 366      27.907  74.209 306.744  1.00 40.27           C
ATOM   2833  O   ILE A 366      28.247  75.142 307.520  1.00 38.94           O
ATOM   2834  N   ALA A 367      28.351  72.943 306.851  1.00 37.15           N
ATOM   2835  CA  ALA A 367      29.191  72.407 307.952  1.00 34.69           C
ATOM   2836  CB  ALA A 367      29.238  70.907 307.888  1.00 33.98           C
ATOM   2837  C   ALA A 367      30.605  72.988 307.869  1.00 37.26           C
ATOM   2838  O   ALA A 367      31.091  73.519 308.888  1.00 38.87           O
ATOM   2839  N   ALA A 368      31.251  72.878 306.705  1.00 37.07           N
ATOM   2840  CA  ALA A 368      32.556  73.519 306.413  1.00 38.88           C
ATOM   2841  CB  ALA A 368      32.908  73.362 304.949  1.00 38.44           C
ATOM   2842  C   ALA A 368      32.494  75.003 306.806  1.00 37.46           C
ATOM   2843  O   ALA A 368      33.466  75.547 307.339  1.00 36.29           O
ATOM   2844  N   GLN A 369      31.375  75.649 306.536  1.00 37.40           N
ATOM   2845  CA  GLN A 369      31.244  77.098 306.764  1.00 40.89           C
ATOM   2846  CB  GLN A 369      30.063  77.614 305.946  1.00 47.88           C
ATOM   2847  CG  GLN A 369      30.011  79.133 305.839  1.00 52.00           C
ATOM   2848  CD  GLN A 369      29.046  79.590 304.774  1.00 54.74           C
ATOM   2849  OE1 GLN A 369      28.944  80.787 304.530  1.00 60.03           O
ATOM   2850  NE2 GLN A 369      28.339  78.653 304.143  1.00 52.61           N
ATOM   2851  C   GLN A 369      31.120  77.363 308.267  1.00 40.79           C
ATOM   2852  O   GLN A 369      31.631  78.429 308.682  1.00 36.56           O
ATOM   2853  N   LYS A 370      30.473  76.451 309.026  1.00 43.68           N
ATOM   2854  CA  LYS A 370      30.207  76.579 310.492  1.00 47.80           C
ATOM   2855  CB  LYS A 370      29.203  75.538 311.011  1.00 53.78           C
ATOM   2856  CG  LYS A 370      28.407  75.935 312.265  1.00 59.80           C
ATOM   2857  CD  LYS A 370      28.226  74.849 313.360  1.00 62.75           C
ATOM   2858  CE  LYS A 370      27.483  73.584 312.937  1.00 68.33           C
ATOM   2859  NZ  LYS A 370      26.064  73.824 312.558  1.00 70.75           N
ATOM   2860  C   LYS A 370      31.542  76.456 311.237  1.00 49.36           C
ATOM   2861  O   LYS A 370      31.791  77.269 312.147  1.00 49.96           O
ATOM   2862  N   GLU A 371      32.360  75.467 310.862  1.00 53.82           N
ATOM   2863  CA  GLU A 371      33.838  75.485 311.047  1.00 53.22           C
ATOM   2864  CB  GLU A 371      34.462  74.237 310.425  1.00 50.17           C
ATOM   2865  CG  GLU A 371      34.464  73.055 311.362  1.00 52.75           C
ATOM   2866  CD  GLU A 371      35.767  72.953 312.125  1.00 57.24           C
ATOM   2867  OE1 GLU A 371      35.991  73.791 313.027  1.00 62.31           O
ATOM   2868  OE2 GLU A 371      36.578  72.075 311.777  1.00 57.29           O
ATOM   2869  C   GLU A 371      34.367  76.762 310.385  1.00 54.11           C
ATOM   2870  O   GLU A 371      33.563  77.532 309.816  1.00 60.05           O
ATOM   2871  N   ALA A 372      35.665  77.013 310.431  1.00 47.60           N
ATOM   2872  CA  ALA A 372      36.253  78.169 309.720  1.00 44.10           C
ATOM   2873  CB  ALA A 372      35.886  78.161 308.248  1.00 42.29           C
ATOM   2874  C   ALA A 372      35.786  79.446 310.400  1.00 38.88           C
ATOM   2875  O   ALA A 372      36.660  80.179 310.869  1.00 41.43           O
ATOM   2876  N   GLU A 373      34.475  79.695 310.445  1.00 36.65           N
ATOM   2877  CA  GLU A 373      33.908  80.842 311.206  1.00 37.30           C
ATOM   2878  CB  GLU A 373      32.410  80.976 310.931  1.00 38.35           C
ATOM   2879  CG  GLU A 373      32.149  81.544 309.549  1.00 41.76           C
ATOM   2880  CD  GLU A 373      30.693  81.666 309.128  1.00 47.85           C
ATOM   2881  OE1 GLU A 373      29.864  81.881 310.032  1.00 50.85           O
ATOM   2882  OE2 GLU A 373      30.384  81.552 307.888  1.00 48.65           O
ATOM   2883  C   GLU A 373      34.339  80.686 312.673  1.00 35.14           C
ATOM   2884  O   GLU A 373      34.776  81.686 313.254  1.00 31.64           O
ATOM   2885  N   GLN A 374      34.312  79.460 313.209  1.00 37.98           N
ATOM   2886  CA  GLN A 374      35.096  79.027 314.406  1.00 38.95           C
ATOM   2887  CB  GLN A 374      35.542  77.556 314.275  1.00 43.13           C
ATOM   2888  CG  GLN A 374      34.524  76.486 314.686  1.00 43.28           C
ATOM   2889  CD  GLN A 374      34.345  76.333 316.180  1.00 43.43           C
ATOM   2890  OE1 GLN A 374      35.030  76.962 316.982  1.00 45.99           O
ATOM   2891  NE2 GLN A 374      33.377  75.524 316.575  1.00 41.82           N
ATOM   2892  C   GLN A 374      36.356  79.905 314.530  1.00 36.13           C
ATOM   2893  O   GLN A 374      36.563  80.530 315.562  1.00 36.40           O
ATOM   2894  N   TYR A 375      37.163  79.958 313.479  1.00 34.73           N
ATOM   2895  CA  TYR A 375      38.536  80.502 313.490  1.00 32.68           C
ATOM   2896  CB  TYR A 375      39.438  79.568 312.695  1.00 31.69           C
ATOM   2897  CG  TYR A 375      39.535  78.186 313.270  1.00 32.68           C
ATOM   2898  CD1 TYR A 375      38.646  77.197 312.906  1.00 34.31           C
ATOM   2899  CE1 TYR A 375      38.748  75.914 313.423  1.00 37.32           C
ATOM   2900  CZ  TYR A 375      39.761  75.602 314.316  1.00 35.70           C
ATOM   2901  OH  TYR A 375      39.861  74.344 314.836  1.00 33.46           O
ATOM   2902  CE2 TYR A 375      40.659  76.582 314.684  1.00 34.83           C
ATOM   2903  CD2 TYR A 375      40.528  77.865 314.175  1.00 34.03           C
ATOM   2904  C   TYR A 375      38.590  81.906 312.896  1.00 33.55           C
ATOM   2905  O   TYR A 375      39.631  82.230 312.343  1.00 37.53           O
ATOM   2906  N   GLY A 376      37.536  82.714 313.010  1.00 35.10           N
ATOM   2907  CA  GLY A 376      37.613  84.161 312.715  1.00 36.86           C
ATOM   2908  C   GLY A 376      36.854  84.569 311.467  1.00 39.34           C
ATOM   2909  O   GLY A 376      36.467  83.677 310.710  1.00 35.62           O
ATOM   2910  N   THR A 377      36.652  85.884 311.281  1.00 50.17           N
ATOM   2911  CA  THR A 377      35.878  86.531 310.177  1.00 57.83           C
ATOM   2912  CB  THR A 377      34.370  86.422 310.450  1.00 60.65           C
ATOM   2913  OG1 THR A 377      33.925  85.154 309.969  1.00 67.27           O
ATOM   2914  CG2 THR A 377      33.523  87.497 309.806  1.00 60.99           C
ATOM   2915  C   THR A 377      36.334  87.989 310.044  1.00 67.23           C
ATOM   2916  O   THR A 377      37.046  88.442 310.957  1.00 69.03           O
ATOM   2917  N   LEU A 378      35.959  88.669 308.950  1.00 79.73           N
ATOM   2918  CA  LEU A 378      36.002  90.157 308.797  1.00 85.82           C
ATOM   2919  CB  LEU A 378      35.034  90.600 307.689  1.00 99.26           C
ATOM   2920  CG  LEU A 378      35.564  90.662 306.251  1.00108.48           C
ATOM   2921  CD1 LEU A 378      34.818  91.747 305.469  1.00 93.32           C
ATOM   2922  CD2 LEU A 378      37.079  90.893 306.189  1.00114.19           C
ATOM   2923  C   LEU A 378      35.616  90.862 310.110  1.00 78.59           C
ATOM   2924  O   LEU A 378      36.495  91.557 310.663  1.00 66.38           O
ATOM   2925  N   ALA A 379      34.342  90.745 310.534  1.00 71.94           N
ATOM   2926  CA  ALA A 379      33.754  91.321 311.776  1.00 69.02           C
ATOM   2927  CB  ALA A 379      32.379  90.733 312.019  1.00 69.63           C
ATOM   2928  C   ALA A 379      34.677  91.105 312.989  1.00 61.17           C
ATOM   2929  O   ALA A 379      35.292  92.089 313.434  1.00 54.31           O
ATOM   2930  N   ASN A 380      34.750  89.879 313.522  1.00 59.33           N
ATOM   2931  CA  ASN A 380      35.740  89.480 314.558  1.00 63.74           C
ATOM   2932  CB  ASN A 380      35.924  87.963 314.669  1.00 64.34           C
ATOM   2933  CG  ASN A 380      34.643  87.166 314.623  1.00 66.40           C
ATOM   2934  OD1 ASN A 380      33.565  87.718 314.401  1.00 81.73           O
ATOM   2935  ND2 ASN A 380      34.761  85.865 314.827  1.00 60.57           N
ATOM   2936  C   ASN A 380      37.120  90.035 314.182  1.00 72.12           C
ATOM   2937  O   ASN A 380      37.542  89.826 313.022  1.00 79.03           O
ATOM   2938  N   GLY A 381      37.839  90.643 315.130  1.00 70.88           N
ATOM   2939  CA  GLY A 381      39.284  90.911 314.993  1.00 67.95           C
ATOM   2940  C   GLY A 381      40.079  89.659 314.616  1.00 71.40           C
ATOM   2941  O   GLY A 381      41.193  89.842 314.120  1.00 76.81           O
ATOM   2942  N   HIS A 382      39.531  88.444 314.828  1.00 74.83           N
ATOM   2943  CA  HIS A 382      40.210  87.109 314.776  1.00 68.86           C
ATOM   2944  CB  HIS A 382      39.266  85.988 315.253  1.00 72.13           C
ATOM   2945  CG  HIS A 382      38.921  86.033 316.707  1.00 78.06           C
ATOM   2946  ND1 HIS A 382      38.020  86.954 317.230  1.00 78.77           N
ATOM   2947  CE1 HIS A 382      37.901  86.763 318.528  1.00 81.09           C
ATOM   2948  NE2 HIS A 382      38.696  85.735 318.868  1.00 82.29           N
ATOM   2949  CD2 HIS A 382      39.329  85.268 317.745  1.00 79.50           C
ATOM   2950  C   HIS A 382      40.777  86.818 313.374  1.00 65.53           C
ATOM   2951  O   HIS A 382      40.103  86.173 312.537  1.00 61.47           O
ATOM   2952  N   ILE A 383      42.014  87.258 313.157  1.00 63.11           N
ATOM   2953  CA  ILE A 383      42.805  87.093 311.903  1.00 58.07           C
ATOM   2954  CB  ILE A 383      42.830  88.419 311.116  1.00 55.28           C
ATOM   2955  CG1 ILE A 383      43.402  89.569 311.952  1.00 54.60           C
ATOM   2956  CG2 ILE A 383      41.441  88.726 310.585  1.00 55.24           C
ATOM   2957  CD1 ILE A 383      43.792  90.787 311.158  1.00 54.54           C
ATOM   2958  C   ILE A 383      44.207  86.630 312.291  1.00 56.18           C
ATOM   2959  O   ILE A 383      44.510  86.511 313.480  1.00 58.48           O
ATOM   2960  N   PRO A 384      45.100  86.327 311.320  1.00 50.48           N
ATOM   2961  CA  PRO A 384      46.498  86.056 311.627  1.00 48.23           C
ATOM   2962  CB  PRO A 384      47.083  85.601 310.289  1.00 50.94           C
ATOM   2963  CG  PRO A 384      45.882  85.130 309.511  1.00 49.99           C
ATOM   2964  CD  PRO A 384      44.814  86.128 309.894  1.00 50.07           C
ATOM   2965  C   PRO A 384      47.247  87.287 312.150  1.00 47.81           C
ATOM   2966  O   PRO A 384      46.803  88.416 311.979  1.00 44.10           O
ATOM   2967  N   SER A 385      48.364  87.000 312.814  1.00 49.17           N
ATOM   2968  CA  SER A 385      49.270  87.968 313.473  1.00 45.75           C
ATOM   2969  CB  SER A 385      50.423  87.252 314.125  1.00 46.19           C
ATOM   2970  OG  SER A 385      50.903  86.197 313.287  1.00 50.20           O
ATOM   2971  C   SER A 385      49.756  88.986 312.443  1.00 44.03           C
ATOM   2972  O   SER A 385      49.828  88.669 311.249  1.00 44.32           O
ATOM   2973  N   ALA A 386      50.053  90.182 312.925  1.00 45.63           N
ATOM   2974  CA  ALA A 386      50.741  91.262 312.196  1.00 42.54           C
ATOM   2975  CB  ALA A 386      50.596  92.540 312.988  1.00 40.71           C
ATOM   2976  C   ALA A 386      52.207  90.865 311.981  1.00 44.26           C
ATOM   2977  O   ALA A 386      52.820  91.411 311.060  1.00 47.93           O
ATOM   2978  N   ALA A 387      52.754  89.958 312.796  1.00 43.00           N
ATOM   2979  CA  ALA A 387      54.189  89.584 312.779  1.00 46.64           C
ATOM   2980  CB  ALA A 387      54.600  89.017 314.126  1.00 47.75           C
ATOM   2981  C   ALA A 387      54.474  88.598 311.634  1.00 47.09           C
ATOM   2982  O   ALA A 387      55.642  88.531 311.156  1.00 46.89           O
ATOM   2983  N   SER A 388      53.463  87.832 311.226  1.00 44.37           N
ATOM   2984  CA  SER A 388      53.577  86.857 310.114  1.00 45.82           C
ATOM   2985  CB  SER A 388      52.622  85.695 310.293  1.00 46.54           C
ATOM   2986  OG  SER A 388      51.276  86.140 310.333  1.00 44.99           O
ATOM   2987  C   SER A 388      53.341  87.607 308.803  1.00 44.47           C
ATOM   2988  O   SER A 388      53.311  86.973 307.732  1.00 46.40           O
ATOM   2989  N   MET A 389      53.124  88.915 308.905  1.00 40.20           N
ATOM   2990  CA  MET A 389      53.021  89.821 307.739  1.00 38.40           C
ATOM   2991  CB  MET A 389      52.634  91.228 308.191  1.00 37.40           C
ATOM   2992  CG  MET A 389      51.818  91.987 307.198  1.00 36.16           C
ATOM   2993  SD  MET A 389      51.732  93.741 307.609  1.00 40.11           S
ATOM   2994  CE  MET A 389      52.249  93.807 309.325  1.00 36.53           C
ATOM   2995  C   MET A 389      54.383  89.874 307.037  1.00 35.92           C
ATOM   2996  O   MET A 389      54.368  89.992 305.806  1.00 33.78           O
ATOM   2997  N   PHE A 390      55.482  89.773 307.808  1.00 33.18           N
ATOM   2998  CA  PHE A 390      56.894  90.023 307.400  1.00 31.65           C
ATOM   2999  CB  PHE A 390      57.660  90.665 308.554  1.00 30.33           C
ATOM   3000  CG  PHE A 390      57.094  91.974 309.024  1.00 30.22           C
ATOM   3001  CD1 PHE A 390      56.260  92.021 310.129  1.00 31.27           C
ATOM   3002  CE1 PHE A 390      55.718  93.229 310.558  1.00 31.82           C
ATOM   3003  CZ  PHE A 390      56.013  94.400 309.887  1.00 31.50           C
ATOM   3004  CD2 PHE A 390      57.378  93.157 308.355  1.00 30.78           C
ATOM   3005  CE2 PHE A 390      56.843  94.366 308.784  1.00 30.77           C
ATOM   3006  C   PHE A 390      57.621  88.735 306.989  1.00 32.56           C
ATOM   3007  O   PHE A 390      58.722  88.830 306.397  1.00 30.60           O
ATOM   3008  N   GLU A 391      57.031  87.576 307.295  1.00 36.05           N
ATOM   3009  CA  GLU A 391      57.571  86.225 306.984  1.00 36.90           C
ATOM   3010  CB  GLU A 391      56.894  85.147 307.845  1.00 41.08           C
ATOM   3011  CG  GLU A 391      57.406  85.073 309.287  1.00 45.07           C
ATOM   3012  CD  GLU A 391      56.548  84.291 310.284  1.00 48.49           C
ATOM   3013  OE1 GLU A 391      55.672  83.493 309.849  1.00 48.79           O
ATOM   3014  OE2 GLU A 391      56.743  84.487 311.506  1.00 48.76           O
ATOM   3015  C   GLU A 391      57.362  85.920 305.498  1.00 34.39           C
ATOM   3016  O   GLU A 391      56.409  86.434 304.895  1.00 31.34           O
ATOM   3017  N   ASP A 392      58.264  85.130 304.925  1.00 33.93           N
ATOM   3018  CA  ASP A 392      58.056  84.441 303.629  1.00 34.46           C
ATOM   3019  CB  ASP A 392      56.734  83.663 303.697  1.00 35.21           C
ATOM   3020  CG  ASP A 392      56.843  82.321 304.425  1.00 37.49           C
ATOM   3021  OD1 ASP A 392      57.975  81.877 304.668  1.00 43.14           O
ATOM   3022  OD2 ASP A 392      55.801  81.680 304.691  1.00 37.52           O
ATOM   3023  C   ASP A 392      58.245  85.447 302.471  1.00 34.29           C
ATOM   3024  O   ASP A 392      58.280  85.007 301.281  1.00 33.05           O
ATOM   3025  N   VAL A 393      58.469  86.733 302.772  1.00 31.40           N
ATOM   3026  CA  VAL A 393      58.876  87.728 301.738  1.00 30.84           C
ATOM   3027  CB  VAL A 393      59.038  89.147 302.304  1.00 32.01           C
ATOM   3028  CG1 VAL A 393      59.363  90.140 301.200  1.00 31.89           C
ATOM   3029  CG2 VAL A 393      57.811  89.610 303.062  1.00 33.82           C
ATOM   3030  C   VAL A 393      60.186  87.242 301.101  1.00 30.61           C
ATOM   3031  O   VAL A 393      60.284  87.202 299.856  1.00 28.85           O
ATOM   3032  N   TYR A 394      61.178  86.943 301.945  1.00 31.89           N
ATOM   3033  CA  TYR A 394      62.447  86.250 301.596  1.00 29.32           C
ATOM   3034  CB  TYR A 394      63.662  87.116 301.897  1.00 28.31           C
ATOM   3035  CG  TYR A 394      63.721  88.440 301.187  1.00 28.43           C
ATOM   3036  CD1 TYR A 394      63.067  89.547 301.699  1.00 28.25           C
ATOM   3037  CE1 TYR A 394      63.152  90.784 301.080  1.00 28.75           C
ATOM   3038  CZ  TYR A 394      63.914  90.932 299.934  1.00 28.14           C
ATOM   3039  OH  TYR A 394      63.952  92.155 299.324  1.00 27.37           O
ATOM   3040  CE2 TYR A 394      64.586  89.837 299.416  1.00 27.91           C
ATOM   3041  CD2 TYR A 394      64.490  88.607 300.046  1.00 28.03           C
ATOM   3042  C   TYR A 394      62.544  84.993 302.447  1.00 28.67           C
ATOM   3043  O   TYR A 394      61.914  84.969 303.510  1.00 29.21           O
ATOM   3044  N   LYS A 395      63.313  84.005 302.009  1.00 30.12           N
ATOM   3045  CA  LYS A 395      63.366  82.696 302.695  1.00 33.53           C
ATOM   3046  CB  LYS A 395      64.438  81.771 302.133  1.00 35.25           C
ATOM   3047  CG  LYS A 395      64.278  80.320 302.558  1.00 36.01           C
ATOM   3048  CD  LYS A 395      65.485  79.499 302.243  1.00 39.21           C
ATOM   3049  CE  LYS A 395      65.523  78.206 303.013  1.00 43.00           C
ATOM   3050  NZ  LYS A 395      66.709  77.417 302.612  1.00 45.66           N
ATOM   3051  C   LYS A 395      63.653  82.931 304.171  1.00 37.18           C
ATOM   3052  O   LYS A 395      62.852  82.447 305.000  1.00 39.78           O
ATOM   3053  N   GLU A 396      64.758  83.611 304.480  1.00 41.46           N
ATOM   3054  CA  GLU A 396      65.112  83.983 305.873  1.00 45.52           C
ATOM   3055  CB  GLU A 396      66.504  83.472 306.254  1.00 54.13           C
ATOM   3056  CG  GLU A 396      66.478  82.001 306.649  1.00 68.19           C
ATOM   3057  CD  GLU A 396      67.742  81.206 306.355  1.00 80.89           C
ATOM   3058  OE1 GLU A 396      68.682  81.280 307.184  1.00 92.61           O
ATOM   3059  OE2 GLU A 396      67.781  80.503 305.304  1.00 76.45           O
ATOM   3060  C   GLU A 396      64.915  85.487 305.978  1.00 41.77           C
ATOM   3061  O   GLU A 396      65.421  86.205 305.121  1.00 41.15           O
ATOM   3062  N   MET A 397      64.130  85.905 306.965  1.00 44.18           N
ATOM   3063  CA  MET A 397      63.704  87.306 307.196  1.00 43.06           C
ATOM   3064  CB  MET A 397      62.820  87.367 308.437  1.00 40.58           C
ATOM   3065  CG  MET A 397      62.073  88.648 308.562  1.00 39.61           C
ATOM   3066  SD  MET A 397      60.812  88.344 309.782  1.00 42.66           S
ATOM   3067  CE  MET A 397      60.636  90.005 310.423  1.00 48.63           C
ATOM   3068  C   MET A 397      64.934  88.191 307.392  1.00 44.90           C
ATOM   3069  O   MET A 397      65.605  88.097 308.420  1.00 44.19           O
ATOM   3070  N   PRO A 398      65.267  89.073 306.419  1.00 45.87           N
ATOM   3071  CA  PRO A 398      66.402  89.981 306.554  1.00 49.02           C
ATOM   3072  CB  PRO A 398      66.570  90.575 305.138  1.00 50.40           C
ATOM   3073  CG  PRO A 398      65.722  89.709 304.245  1.00 47.11           C
ATOM   3074  CD  PRO A 398      64.587  89.248 305.130  1.00 45.81           C
ATOM   3075  C   PRO A 398      66.215  91.128 307.571  1.00 49.93           C
ATOM   3076  O   PRO A 398      65.087  91.482 307.901  1.00 48.29           O
ATOM   3077  N   ASP A 399      67.353  91.698 307.989  1.00 51.80           N
ATOM   3078  CA  ASP A 399      67.529  92.762 309.013  1.00 51.57           C
ATOM   3079  CB  ASP A 399      68.965  93.305 308.944  1.00 55.47           C
ATOM   3080  CG  ASP A 399      69.314  94.291 310.044  1.00 60.21           C
ATOM   3081  OD1 ASP A 399      69.736  95.433 309.720  1.00 64.06           O
ATOM   3082  OD2 ASP A 399      69.160  93.919 311.213  1.00 63.53           O
ATOM   3083  C   ASP A 399      66.421  93.828 308.875  1.00 47.91           C
ATOM   3084  O   ASP A 399      65.725  94.077 309.880  1.00 42.10           O
ATOM   3085  N   HIS A 400      66.221  94.431 307.696  1.00 45.82           N
ATOM   3086  CA  HIS A 400      65.254  95.559 307.529  1.00 45.45           C
ATOM   3087  CB  HIS A 400      65.307  96.152 306.109  1.00 44.56           C
ATOM   3088  CG  HIS A 400      64.775  95.258 305.034  1.00 45.02           C
ATOM   3089  ND1 HIS A 400      65.480  94.152 304.573  1.00 45.61           N
ATOM   3090  CE1 HIS A 400      64.785  93.570 303.613  1.00 44.72           C
ATOM   3091  NE2 HIS A 400      63.643  94.257 303.439  1.00 44.58           N
ATOM   3092  CD2 HIS A 400      63.634  95.317 304.309  1.00 42.28           C
ATOM   3093  C   HIS A 400      63.839  95.119 307.953  1.00 44.61           C
ATOM   3094  O   HIS A 400      63.118  95.932 308.577  1.00 43.03           O
ATOM   3095  N   LEU A 401      63.450  93.878 307.643  1.00 45.73           N
ATOM   3096  CA  LEU A 401      62.105  93.338 307.980  1.00 45.93           C
ATOM   3097  CB  LEU A 401      61.797  92.084 307.139  1.00 43.98           C
ATOM   3098  CG  LEU A 401      61.423  92.345 305.670  1.00 40.90           C
ATOM   3099  CD1 LEU A 401      60.925  91.091 304.968  1.00 41.06           C
ATOM   3100  CD2 LEU A 401      60.373  93.426 305.559  1.00 40.34           C
ATOM   3101  C   LEU A 401      62.071  93.087 309.494  1.00 46.98           C
ATOM   3102  O   LEU A 401      61.130  93.597 310.153  1.00 43.63           O
ATOM   3103  N   ARG A 402      63.096  92.405 310.028  1.00 47.39           N
ATOM   3104  CA  ARG A 402      63.249  92.150 311.487  1.00 45.89           C
ATOM   3105  CB  ARG A 402      64.595  91.487 311.797  1.00 48.64           C
ATOM   3106  CG  ARG A 402      64.616  89.974 311.630  1.00 51.53           C
ATOM   3107  CD  ARG A 402      65.941  89.393 312.095  1.00 55.64           C
ATOM   3108  NE  ARG A 402      66.906  89.230 311.002  1.00 60.13           N
ATOM   3109  CZ  ARG A 402      68.210  89.523 311.061  1.00 60.71           C
ATOM   3110  NH1 ARG A 402      68.736  90.026 312.167  1.00 60.90           N
ATOM   3111  NH2 ARG A 402      68.985  89.326 310.002  1.00 61.75           N
ATOM   3112  C   ARG A 402      63.060  93.465 312.255  1.00 42.20           C
ATOM   3113  O   ARG A 402      62.407  93.413 313.299  1.00 39.58           O
ATOM   3114  N   ARG A 403      63.590  94.585 311.749  1.00 41.09           N
ATOM   3115  CA  ARG A 403      63.522  95.921 312.403  1.00 42.68           C
ATOM   3116  CB  ARG A 403      64.460  96.949 311.762  1.00 47.36           C
ATOM   3117  CG  ARG A 403      65.939  96.772 312.072  1.00 53.12           C
ATOM   3118  CD  ARG A 403      66.777  97.519 311.049  1.00 60.96           C
ATOM   3119  NE  ARG A 403      68.214  97.362 311.230  1.00 70.53           N
ATOM   3120  CZ  ARG A 403      68.949  98.029 312.119  1.00 77.72           C
ATOM   3121  NH1 ARG A 403      68.392  98.906 312.940  1.00 82.54           N
ATOM   3122  NH2 ARG A 403      70.250  97.819 312.182  1.00 80.59           N
ATOM   3123  C   ARG A 403      62.105  96.473 312.278  1.00 42.43           C
ATOM   3124  O   ARG A 403      61.667  97.184 313.212  1.00 44.54           O
ATOM   3125  N   GLN A 404      61.435  96.202 311.154  1.00 39.33           N
ATOM   3126  CA  GLN A 404      60.041  96.670 310.917  1.00 38.86           C
ATOM   3127  CB  GLN A 404      59.698  96.585 309.424  1.00 39.27           C
ATOM   3128  CG  GLN A 404      60.332  97.713 308.613  1.00 39.70           C
ATOM   3129  CD  GLN A 404      60.298  97.548 307.112  1.00 38.64           C
ATOM   3130  OE1 GLN A 404      59.374  96.974 306.542  1.00 39.41           O
ATOM   3131  NE2 GLN A 404      61.305  98.095 306.451  1.00 36.88           N
ATOM   3132  C   GLN A 404      59.091  95.890 311.842  1.00 37.29           C
ATOM   3133  O   GLN A 404      58.201  96.534 312.475  1.00 35.85           O
ATOM   3134  N   ARG A 405      59.296  94.570 311.952  1.00 36.29           N
ATOM   3135  CA  ARG A 405      58.486  93.661 312.804  1.00 36.80           C
ATOM   3136  CB  ARG A 405      58.913  92.202 312.598  1.00 36.61           C
ATOM   3137  CG  ARG A 405      58.057  91.183 313.346  1.00 38.20           C
ATOM   3138  CD  ARG A 405      58.652  89.791 313.482  1.00 40.14           C
ATOM   3139  NE  ARG A 405      60.032  89.862 313.967  1.00 45.49           N
ATOM   3140  CZ  ARG A 405      61.005  88.977 313.695  1.00 50.17           C
ATOM   3141  NH1 ARG A 405      60.762  87.911 312.948  1.00 49.55           N
ATOM   3142  NH2 ARG A 405      62.230  89.160 314.169  1.00 51.08           N
ATOM   3143  C   ARG A 405      58.608  94.131 314.258  1.00 41.21           C
ATOM   3144  O   ARG A 405      57.570  94.159 314.948  1.00 47.37           O
ATOM   3145  N   GLN A 406      59.818  94.510 314.690  1.00 45.60           N
ATOM   3146  CA  GLN A 406      60.118  95.026 316.057  1.00 49.51           C
ATOM   3147  CB  GLN A 406      61.632  95.080 316.282  1.00 56.55           C
ATOM   3148  CG  GLN A 406      62.096  94.451 317.594  1.00 61.60           C
ATOM   3149  CD  GLN A 406      61.975  95.398 318.762  1.00 69.91           C
ATOM   3150  OE1 GLN A 406      62.195  96.606 318.647  1.00 78.88           O
ATOM   3151  NE2 GLN A 406      61.631  94.841 319.910  1.00 73.43           N
ATOM   3152  C   GLN A 406      59.453  96.400 316.226  1.00 50.63           C
ATOM   3153  O   GLN A 406      58.857  96.648 317.292  1.00 49.92           O
ATOM   3154  N   GLU A 407      59.492  97.227 315.178  1.00 51.53           N
ATOM   3155  CA  GLU A 407      58.846  98.563 315.100  1.00 49.78           C
ATOM   3156  CB  GLU A 407      59.175  99.155 313.725  1.00 54.28           C
ATOM   3157  CG  GLU A 407      59.096 100.672 313.624  1.00 57.81           C
ATOM   3158  CD  GLU A 407      59.756 101.270 312.382  1.00 63.50           C
ATOM   3159  OE1 GLU A 407      59.290 102.353 311.943  1.00 62.06           O
ATOM   3160  OE2 GLU A 407      60.748 100.662 311.851  1.00 61.15           O
ATOM   3161  C   GLU A 407      57.327  98.466 315.359  1.00 50.19           C
ATOM   3162  O   GLU A 407      56.728  99.518 315.565  1.00 54.52           O
ATOM   3163  N   LEU A 408      56.710  97.278 315.390  1.00 48.43           N
ATOM   3164  CA  LEU A 408      55.224  97.126 315.452  1.00 48.56           C
ATOM   3165  CB  LEU A 408      54.833  96.289 314.228  1.00 53.76           C
ATOM   3166  CG  LEU A 408      53.342  96.134 313.911  1.00 54.37           C
ATOM   3167  CD1 LEU A 408      52.641  97.479 313.778  1.00 55.83           C
ATOM   3168  CD2 LEU A 408      53.165  95.343 312.633  1.00 51.61           C
ATOM   3169  C   LEU A 408      54.751  96.501 316.786  1.00 42.24           C
ATOM   3170  O   LEU A 408      55.127  95.469 317.375  1.00 33.45           O
TER    3171      LEU A 408
HETATM 3172  O   HOH A2005      29.771  56.255 291.947  1.00 15.33           O
HETATM 3173  N1' TPP A2101      44.522  94.037 284.039  1.00 35.23           N
HETATM 3174  C2' TPP A2101      45.498  93.209 284.430  1.00 36.15           C
HETATM 3175  CM2 TPP A2101      46.814  93.261 283.735  1.00 35.42           C
HETATM 3176  N3' TPP A2101      45.386  92.321 285.411  1.00 38.24           N
HETATM 3177  C4' TPP A2101      44.211  92.255 286.062  1.00 39.14           C
HETATM 3178  N4' TPP A2101      44.112  91.361 287.053  1.00 40.79           N
HETATM 3179  C5' TPP A2101      43.121  93.068 285.727  1.00 38.68           C
HETATM 3180  C6' TPP A2101      43.347  93.956 284.691  1.00 36.30           C
HETATM 3181  C7' TPP A2101      41.793  92.929 286.459  1.00 42.07           C
HETATM 3182  N3  TPP A2101      40.733  92.311 285.633  1.00 43.48           N
HETATM 3183  C2  TPP A2101      40.420  92.929 284.516  1.00 45.27           C
HETATM 3184  S1  TPP A2101      39.300  92.027 283.634  1.00 55.16           S
HETATM 3185  C5  TPP A2101      39.453  90.731 284.716  1.00 36.40           C
HETATM 3186  C4  TPP A2101      39.962  91.146 285.870  1.00 37.15           C
HETATM 3187  CM4 TPP A2101      39.713  90.483 287.177  1.00 38.70           C
HETATM 3188  C6  TPP A2101      39.034  89.374 284.275  1.00 36.91           C
HETATM 3189  C7  TPP A2101      39.493  89.106 282.859  1.00 35.09           C
HETATM 3190  O7  TPP A2101      38.413  88.606 282.052  1.00 32.32           O
HETATM 3191  PA  TPP A2101      38.624  87.260 281.195  1.00 36.10           P
HETATM 3192  O1A TPP A2101      39.893  86.504 281.415  1.00 31.35           O
HETATM 3193  O2A TPP A2101      38.422  87.740 279.815  1.00 46.97           O
HETATM 3194  O3A TPP A2101      37.338  86.364 281.536  1.00 33.12           O
HETATM 3195  PB  TPP A2101      36.940  85.960 283.031  1.00 30.81           P
HETATM 3196  O1B TPP A2101      36.185  84.639 282.863  1.00 34.53           O
HETATM 3197  O2B TPP A2101      38.209  85.791 283.773  1.00 30.23           O
HETATM 3198  O3B TPP A2101      36.120  87.074 283.650  1.00 30.95           O
HETATM 3199  P   PO4 A2201      36.431  69.341 304.584  1.00 40.69           P
HETATM 3200  O1  PO4 A2201      37.891  69.649 304.863  1.00 44.21           O
HETATM 3201  O2  PO4 A2201      36.110  69.556 303.112  1.00 42.61           O
HETATM 3202  O3  PO4 A2201      36.151  67.905 304.984  1.00 37.15           O
HETATM 3203  O4  PO4 A2201      35.570  70.282 305.388  1.00 46.28           O
HETATM 3204  K   K   A2301      45.121  57.737 268.552  1.00 43.27           K
HETATM 3205 NA   NA  A2401      48.068  84.976 287.665  1.00 76.29          NA
TER    3206      NA  A2401
ATOM   3207  N   ALA B   2      93.242  74.968 292.986  1.00 67.92           N
ATOM   3208  CA  ALA B   2      94.169  75.802 292.171  1.00 64.83           C
ATOM   3209  CB  ALA B   2      94.849  74.960 291.107  1.00 62.70           C
ATOM   3210  C   ALA B   2      93.384  76.976 291.573  1.00 59.67           C
ATOM   3211  O   ALA B   2      92.177  77.064 291.800  1.00 59.11           O
ATOM   3212  N   THR B   3      94.071  77.830 290.817  1.00 58.35           N
ATOM   3213  CA  THR B   3      93.636  79.181 290.378  1.00 50.35           C
ATOM   3214  CB  THR B   3      94.405  80.245 291.174  1.00 48.83           C
ATOM   3215  OG1 THR B   3      93.616  80.517 292.331  1.00 46.59           O
ATOM   3216  CG2 THR B   3      94.681  81.534 290.427  1.00 48.44           C
ATOM   3217  C   THR B   3      93.841  79.332 288.864  1.00 49.08           C
ATOM   3218  O   THR B   3      94.612  78.548 288.263  1.00 43.20           O
ATOM   3219  N   THR B   4      93.126  80.292 288.275  1.00 48.83           N
ATOM   3220  CA  THR B   4      93.307  80.797 286.889  1.00 45.17           C
ATOM   3221  CB  THR B   4      92.345  80.099 285.913  1.00 43.64           C
ATOM   3222  OG1 THR B   4      92.811  78.757 285.749  1.00 40.60           O
ATOM   3223  CG2 THR B   4      92.245  80.751 284.550  1.00 42.72           C
ATOM   3224  C   THR B   4      93.177  82.322 286.940  1.00 45.27           C
ATOM   3225  O   THR B   4      92.525  82.852 287.878  1.00 43.93           O
ATOM   3226  N   THR B   5      93.828  82.998 285.996  1.00 46.36           N
ATOM   3227  CA  THR B   5      93.705  84.461 285.782  1.00 46.79           C
ATOM   3228  CB  THR B   5      95.036  85.066 285.327  1.00 45.67           C
ATOM   3229  OG1 THR B   5      96.067  84.475 286.120  1.00 45.20           O
ATOM   3230  CG2 THR B   5      95.059  86.572 285.449  1.00 45.42           C
ATOM   3231  C   THR B   5      92.576  84.672 284.774  1.00 45.02           C
ATOM   3232  O   THR B   5      92.689  84.133 283.660  1.00 44.46           O
ATOM   3233  N   MET B   6      91.518  85.384 285.162  1.00 43.42           N
ATOM   3234  CA  MET B   6      90.281  85.473 284.342  1.00 42.44           C
ATOM   3235  CB  MET B   6      89.115  84.720 285.001  1.00 44.97           C
ATOM   3236  CG  MET B   6      89.473  83.324 285.552  1.00 45.96           C
ATOM   3237  SD  MET B   6      88.097  82.123 285.457  1.00 44.85           S
ATOM   3238  CE  MET B   6      88.296  81.159 286.955  1.00 44.15           C
ATOM   3239  C   MET B   6      89.892  86.938 284.148  1.00 38.83           C
ATOM   3240  O   MET B   6      90.183  87.777 285.045  1.00 35.43           O
ATOM   3241  N   THR B   7      89.263  87.220 283.006  1.00 37.46           N
ATOM   3242  CA  THR B   7      88.441  88.436 282.770  1.00 37.67           C
ATOM   3243  CB  THR B   7      88.155  88.619 281.275  1.00 36.75           C
ATOM   3244  OG1 THR B   7      87.466  87.471 280.785  1.00 33.90           O
ATOM   3245  CG2 THR B   7      89.412  88.809 280.461  1.00 37.90           C
ATOM   3246  C   THR B   7      87.156  88.283 283.591  1.00 38.28           C
ATOM   3247  O   THR B   7      86.870  87.131 284.015  1.00 38.79           O
ATOM   3248  N   MET B   8      86.410  89.366 283.832  1.00 36.40           N
ATOM   3249  CA  MET B   8      85.083  89.249 284.491  1.00 37.95           C
ATOM   3250  CB  MET B   8      84.335  90.579 284.597  1.00 37.11           C
ATOM   3251  CG  MET B   8      83.222  90.527 285.628  1.00 37.74           C
ATOM   3252  SD  MET B   8      82.791  92.162 286.282  1.00 42.13           S
ATOM   3253  CE  MET B   8      81.318  92.431 285.301  1.00 45.84           C
ATOM   3254  C   MET B   8      84.228  88.244 283.697  1.00 39.15           C
ATOM   3255  O   MET B   8      83.506  87.432 284.332  1.00 43.34           O
ATOM   3256  N   ILE B   9      84.319  88.272 282.366  1.00 33.84           N
ATOM   3257  CA  ILE B   9      83.558  87.356 281.477  1.00 32.45           C
ATOM   3258  CB  ILE B   9      83.870  87.667 280.005  1.00 32.06           C
ATOM   3259  CG1 ILE B   9      83.325  89.049 279.629  1.00 34.06           C
ATOM   3260  CG2 ILE B   9      83.357  86.562 279.083  1.00 30.37           C
ATOM   3261  CD1 ILE B   9      83.770  89.538 278.264  1.00 35.34           C
ATOM   3262  C   ILE B   9      83.879  85.902 281.855  1.00 33.09           C
ATOM   3263  O   ILE B   9      82.935  85.100 281.979  1.00 33.08           O
ATOM   3264  N   GLN B  10      85.159  85.562 282.025  1.00 33.77           N
ATOM   3265  CA  GLN B  10      85.601  84.150 282.191  1.00 33.43           C
ATOM   3266  CB  GLN B  10      87.108  84.002 281.955  1.00 34.56           C
ATOM   3267  CG  GLN B  10      87.579  84.388 280.552  1.00 35.67           C
ATOM   3268  CD  GLN B  10      89.066  84.642 280.497  1.00 35.63           C
ATOM   3269  OE1 GLN B  10      89.598  85.594 281.071  1.00 35.59           O
ATOM   3270  NE2 GLN B  10      89.758  83.747 279.825  1.00 35.29           N
ATOM   3271  C   GLN B  10      85.187  83.688 283.588  1.00 34.38           C
ATOM   3272  O   GLN B  10      84.888  82.484 283.756  1.00 32.33           O
ATOM   3273  N   ALA B  11      85.145  84.624 284.543  1.00 35.69           N
ATOM   3274  CA  ALA B  11      84.772  84.377 285.956  1.00 36.92           C
ATOM   3275  CB  ALA B  11      85.101  85.597 286.783  1.00 36.95           C
ATOM   3276  C   ALA B  11      83.281  84.012 286.040  1.00 37.97           C
ATOM   3277  O   ALA B  11      82.931  82.983 286.686  1.00 39.35           O
ATOM   3278  N   LEU B  12      82.433  84.823 285.401  1.00 36.80           N
ATOM   3279  CA  LEU B  12      80.978  84.572 285.304  1.00 34.56           C
ATOM   3280  CB  LEU B  12      80.307  85.732 284.577  1.00 34.05           C
ATOM   3281  CG  LEU B  12      80.408  87.084 285.275  1.00 34.99           C
ATOM   3282  CD1 LEU B  12      80.264  88.190 284.254  1.00 37.38           C
ATOM   3283  CD2 LEU B  12      79.363  87.233 286.365  1.00 35.06           C
ATOM   3284  C   LEU B  12      80.773  83.252 284.565  1.00 33.55           C
ATOM   3285  O   LEU B  12      80.062  82.403 285.102  1.00 36.51           O
ATOM   3286  N   ARG B  13      81.414  83.058 283.417  1.00 33.06           N
ATOM   3287  CA  ARG B  13      81.317  81.780 282.668  1.00 36.73           C
ATOM   3288  CB  ARG B  13      82.209  81.780 281.425  1.00 41.35           C
ATOM   3289  CG  ARG B  13      81.956  80.598 280.496  1.00 45.26           C
ATOM   3290  CD  ARG B  13      82.523  80.794 279.098  1.00 48.47           C
ATOM   3291  NE  ARG B  13      83.987  80.825 279.074  1.00 50.91           N
ATOM   3292  CZ  ARG B  13      84.754  81.781 278.542  1.00 49.86           C
ATOM   3293  NH1 ARG B  13      84.235  82.848 277.956  1.00 49.18           N
ATOM   3294  NH2 ARG B  13      86.066  81.660 278.607  1.00 53.22           N
ATOM   3295  C   ARG B  13      81.701  80.611 283.586  1.00 38.24           C
ATOM   3296  O   ARG B  13      81.037  79.544 283.497  1.00 39.55           O
ATOM   3297  N   SER B  14      82.730  80.786 284.428  1.00 36.96           N
ATOM   3298  CA  SER B  14      83.234  79.729 285.352  1.00 34.84           C
ATOM   3299  CB  SER B  14      84.532  80.099 286.027  1.00 31.96           C
ATOM   3300  OG  SER B  14      85.032  78.981 286.733  1.00 27.87           O
ATOM   3301  C   SER B  14      82.164  79.429 286.395  1.00 34.27           C
ATOM   3302  O   SER B  14      81.861  78.237 286.590  1.00 34.60           O
ATOM   3303  N   ALA B  15      81.636  80.484 287.024  1.00 32.07           N
ATOM   3304  CA  ALA B  15      80.582  80.409 288.054  1.00 32.27           C
ATOM   3305  CB  ALA B  15      80.080  81.789 288.375  1.00 32.64           C
ATOM   3306  C   ALA B  15      79.466  79.495 287.550  1.00 32.18           C
ATOM   3307  O   ALA B  15      79.143  78.506 288.240  1.00 34.81           O
ATOM   3308  N   MET B  16      78.929  79.772 286.364  1.00 31.10           N
ATOM   3309  CA  MET B  16      77.806  78.971 285.810  1.00 32.51           C
ATOM   3310  CB  MET B  16      77.235  79.590 284.532  1.00 34.27           C
ATOM   3311  CG  MET B  16      76.475  80.880 284.782  1.00 34.55           C
ATOM   3312  SD  MET B  16      76.028  81.653 283.227  1.00 38.18           S
ATOM   3313  CE  MET B  16      77.044  83.129 283.258  1.00 36.74           C
ATOM   3314  C   MET B  16      78.286  77.547 285.533  1.00 31.08           C
ATOM   3315  O   MET B  16      77.480  76.621 285.726  1.00 31.11           O
ATOM   3316  N   ASP B  17      79.541  77.400 285.097  1.00 31.77           N
ATOM   3317  CA  ASP B  17      80.188  76.096 284.780  1.00 31.49           C
ATOM   3318  CB  ASP B  17      81.614  76.273 284.249  1.00 31.64           C
ATOM   3319  CG  ASP B  17      82.351  74.968 283.973  1.00 31.17           C
ATOM   3320  OD1 ASP B  17      81.727  74.027 283.453  1.00 27.92           O
ATOM   3321  OD2 ASP B  17      83.555  74.904 284.288  1.00 33.51           O
ATOM   3322  C   ASP B  17      80.216  75.254 286.050  1.00 31.22           C
ATOM   3323  O   ASP B  17      79.965  74.033 285.963  1.00 29.55           O
ATOM   3324  N   VAL B  18      80.532  75.914 287.165  1.00 32.18           N
ATOM   3325  CA  VAL B  18      80.715  75.299 288.513  1.00 33.29           C
ATOM   3326  CB  VAL B  18      81.308  76.297 289.538  1.00 34.08           C
ATOM   3327  CG1 VAL B  18      80.927  75.951 290.971  1.00 33.00           C
ATOM   3328  CG2 VAL B  18      82.825  76.442 289.413  1.00 33.83           C
ATOM   3329  C   VAL B  18      79.346  74.813 288.958  1.00 32.22           C
ATOM   3330  O   VAL B  18      79.248  73.658 289.399  1.00 30.55           O
ATOM   3331  N   MET B  19      78.357  75.699 288.830  1.00 34.11           N
ATOM   3332  CA  MET B  19      77.000  75.526 289.394  1.00 36.56           C
ATOM   3333  CB  MET B  19      76.281  76.869 289.420  1.00 39.21           C
ATOM   3334  CG  MET B  19      75.559  77.077 290.702  1.00 44.57           C
ATOM   3335  SD  MET B  19      76.725  77.134 292.043  1.00 49.16           S
ATOM   3336  CE  MET B  19      76.118  75.768 293.029  1.00 49.97           C
ATOM   3337  C   MET B  19      76.204  74.527 288.543  1.00 37.22           C
ATOM   3338  O   MET B  19      75.473  73.703 289.119  1.00 35.01           O
ATOM   3339  N   LEU B  20      76.326  74.613 287.217  1.00 37.02           N
ATOM   3340  CA  LEU B  20      75.862  73.554 286.289  1.00 37.86           C
ATOM   3341  CB  LEU B  20      76.428  73.823 284.890  1.00 39.63           C
ATOM   3342  CG  LEU B  20      75.467  74.304 283.797  1.00 39.30           C
ATOM   3343  CD1 LEU B  20      74.136  74.786 284.332  1.00 37.66           C
ATOM   3344  CD2 LEU B  20      76.115  75.401 282.977  1.00 40.22           C
ATOM   3345  C   LEU B  20      76.308  72.188 286.832  1.00 38.62           C
ATOM   3346  O   LEU B  20      75.483  71.282 286.848  1.00 41.85           O
ATOM   3347  N   GLU B  21      77.558  72.051 287.279  1.00 41.38           N
ATOM   3348  CA  GLU B  21      78.155  70.763 287.741  1.00 43.38           C
ATOM   3349  CB  GLU B  21      79.690  70.869 287.739  1.00 49.33           C
ATOM   3350  CG  GLU B  21      80.430  69.671 288.327  1.00 54.71           C
ATOM   3351  CD  GLU B  21      80.237  68.343 287.602  1.00 66.50           C
ATOM   3352  OE1 GLU B  21      79.633  68.338 286.493  1.00 71.59           O
ATOM   3353  OE2 GLU B  21      80.700  67.304 288.141  1.00 71.43           O
ATOM   3354  C   GLU B  21      77.592  70.405 289.127  1.00 39.49           C
ATOM   3355  O   GLU B  21      77.129  69.270 289.293  1.00 35.96           O
ATOM   3356  N   ARG B  22      77.663  71.340 290.079  1.00 35.94           N
ATOM   3357  CA  ARG B  22      77.306  71.172 291.513  1.00 34.79           C
ATOM   3358  CB  ARG B  22      77.459  72.525 292.205  1.00 33.54           C
ATOM   3359  CG  ARG B  22      77.317  72.513 293.716  1.00 33.53           C
ATOM   3360  CD  ARG B  22      78.432  73.368 294.284  1.00 36.79           C
ATOM   3361  NE  ARG B  22      78.987  72.889 295.547  1.00 38.03           N
ATOM   3362  CZ  ARG B  22      78.583  73.264 296.756  1.00 37.16           C
ATOM   3363  NH1 ARG B  22      77.586  74.122 296.905  1.00 39.77           N
ATOM   3364  NH2 ARG B  22      79.181  72.764 297.820  1.00 36.35           N
ATOM   3365  C   ARG B  22      75.864  70.665 291.658  1.00 37.45           C
ATOM   3366  O   ARG B  22      75.666  69.645 292.320  1.00 44.70           O
ATOM   3367  N   ASP B  23      74.900  71.354 291.041  1.00 39.83           N
ATOM   3368  CA  ASP B  23      73.432  71.166 291.204  1.00 36.30           C
ATOM   3369  CB  ASP B  23      72.829  72.442 291.784  1.00 34.77           C
ATOM   3370  CG  ASP B  23      71.331  72.344 291.978  1.00 35.30           C
ATOM   3371  OD1 ASP B  23      70.763  71.330 291.529  1.00 31.78           O
ATOM   3372  OD2 ASP B  23      70.748  73.280 292.596  1.00 36.58           O
ATOM   3373  C   ASP B  23      72.820  70.849 289.839  1.00 37.75           C
ATOM   3374  O   ASP B  23      72.932  71.717 288.961  1.00 42.41           O
ATOM   3375  N   ASP B  24      72.195  69.678 289.656  1.00 39.25           N
ATOM   3376  CA  ASP B  24      71.743  69.197 288.314  1.00 41.47           C
ATOM   3377  CB  ASP B  24      71.914  67.679 288.127  1.00 45.34           C
ATOM   3378  CG  ASP B  24      71.274  66.773 289.169  1.00 49.51           C
ATOM   3379  OD1 ASP B  24      71.479  65.552 289.058  1.00 54.28           O
ATOM   3380  OD2 ASP B  24      70.578  67.279 290.078  1.00 51.90           O
ATOM   3381  C   ASP B  24      70.332  69.725 287.990  1.00 36.32           C
ATOM   3382  O   ASP B  24      69.837  69.399 286.888  1.00 37.74           O
ATOM   3383  N   ASN B  25      69.753  70.557 288.859  1.00 31.15           N
ATOM   3384  CA  ASN B  25      68.592  71.429 288.540  1.00 32.12           C
ATOM   3385  CB  ASN B  25      67.668  71.678 289.725  1.00 32.88           C
ATOM   3386  CG  ASN B  25      67.460  70.471 290.589  1.00 30.35           C
ATOM   3387  OD1 ASN B  25      67.191  69.394 290.081  1.00 30.10           O
ATOM   3388  ND2 ASN B  25      67.598  70.674 291.885  1.00 29.79           N
ATOM   3389  C   ASN B  25      69.001  72.865 288.190  1.00 33.21           C
ATOM   3390  O   ASN B  25      68.097  73.723 288.080  1.00 32.48           O
ATOM   3391  N   VAL B  26      70.292  73.178 288.108  1.00 35.58           N
ATOM   3392  CA  VAL B  26      70.714  74.469 287.491  1.00 35.10           C
ATOM   3393  CB  VAL B  26      72.153  74.906 287.822  1.00 33.21           C
ATOM   3394  CG1 VAL B  26      72.600  76.050 286.932  1.00 31.97           C
ATOM   3395  CG2 VAL B  26      72.293  75.314 289.277  1.00 33.34           C
ATOM   3396  C   VAL B  26      70.485  74.312 285.985  1.00 35.64           C
ATOM   3397  O   VAL B  26      70.564  73.194 285.456  1.00 34.57           O
ATOM   3398  N   VAL B  27      70.152  75.414 285.341  1.00 36.50           N
ATOM   3399  CA  VAL B  27      69.732  75.458 283.923  1.00 32.81           C
ATOM   3400  CB  VAL B  27      68.268  74.997 283.850  1.00 33.27           C
ATOM   3401  CG1 VAL B  27      67.416  75.846 282.936  1.00 35.01           C
ATOM   3402  CG2 VAL B  27      68.167  73.524 283.481  1.00 33.10           C
ATOM   3403  C   VAL B  27      70.005  76.890 283.468  1.00 30.77           C
ATOM   3404  O   VAL B  27      69.791  77.807 284.273  1.00 29.27           O
ATOM   3405  N   VAL B  28      70.567  77.054 282.275  1.00 31.83           N
ATOM   3406  CA  VAL B  28      71.011  78.375 281.733  1.00 32.83           C
ATOM   3407  CB  VAL B  28      72.545  78.481 281.672  1.00 34.56           C
ATOM   3408  CG1 VAL B  28      72.999  79.757 280.988  1.00 34.42           C
ATOM   3409  CG2 VAL B  28      73.156  78.375 283.060  1.00 37.97           C
ATOM   3410  C   VAL B  28      70.392  78.575 280.349  1.00 31.87           C
ATOM   3411  O   VAL B  28      70.692  77.795 279.415  1.00 31.11           O
ATOM   3412  N   TYR B  29      69.559  79.596 280.217  1.00 30.24           N
ATOM   3413  CA  TYR B  29      68.949  79.948 278.919  1.00 29.98           C
ATOM   3414  CB  TYR B  29      67.681  79.136 278.660  1.00 29.93           C
ATOM   3415  CG  TYR B  29      66.450  79.384 279.509  1.00 30.74           C
ATOM   3416  CD1 TYR B  29      65.327  79.981 278.960  1.00 30.23           C
ATOM   3417  CE1 TYR B  29      64.161  80.139 279.689  1.00 30.66           C
ATOM   3418  CZ  TYR B  29      64.075  79.659 280.982  1.00 30.25           C
ATOM   3419  OH  TYR B  29      62.902  79.814 281.666  1.00 28.53           O
ATOM   3420  CE2 TYR B  29      65.179  79.051 281.551  1.00 29.25           C
ATOM   3421  CD2 TYR B  29      66.338  78.897 280.807  1.00 29.78           C
ATOM   3422  C   TYR B  29      68.744  81.452 278.855  1.00 30.24           C
ATOM   3423  O   TYR B  29      68.807  82.142 279.889  1.00 29.49           O
ATOM   3424  N   GLY B  30      68.547  81.919 277.630  1.00 29.98           N
ATOM   3425  CA  GLY B  30      68.579  83.338 277.275  1.00 31.68           C
ATOM   3426  C   GLY B  30      68.824  83.466 275.791  1.00 35.92           C
ATOM   3427  O   GLY B  30      69.076  82.405 275.158  1.00 35.21           O
ATOM   3428  N   GLN B  31      68.715  84.702 275.278  1.00 38.34           N
ATOM   3429  CA  GLN B  31      68.965  85.077 273.869  1.00 38.43           C
ATOM   3430  CB  GLN B  31      68.557  86.538 273.646  1.00 43.40           C
ATOM   3431  CG  GLN B  31      67.057  86.758 273.527  1.00 44.49           C
ATOM   3432  CD  GLN B  31      66.561  87.908 274.369  1.00 48.61           C
ATOM   3433  OE1 GLN B  31      67.323  88.764 274.825  1.00 52.65           O
ATOM   3434  NE2 GLN B  31      65.262  87.915 274.615  1.00 50.10           N
ATOM   3435  C   GLN B  31      70.449  84.843 273.537  1.00 36.06           C
ATOM   3436  O   GLN B  31      71.333  85.484 274.170  1.00 33.09           O
ATOM   3437  N   ASP B  32      70.696  83.954 272.571  1.00 36.29           N
ATOM   3438  CA  ASP B  32      71.999  83.789 271.871  1.00 37.67           C
ATOM   3439  CB  ASP B  32      72.519  85.137 271.352  1.00 38.36           C
ATOM   3440  CG  ASP B  32      71.626  85.772 270.292  1.00 39.37           C
ATOM   3441  OD1 ASP B  32      71.707  85.331 269.111  1.00 38.44           O
ATOM   3442  OD2 ASP B  32      70.839  86.691 270.652  1.00 35.63           O
ATOM   3443  C   ASP B  32      72.989  83.091 272.814  1.00 37.30           C
ATOM   3444  O   ASP B  32      74.200  82.995 272.437  1.00 39.26           O
ATOM   3445  N   VAL B  33      72.462  82.546 273.923  1.00 31.55           N
ATOM   3446  CA  VAL B  33      73.185  82.082 275.144  1.00 27.42           C
ATOM   3447  CB  VAL B  33      72.246  82.210 276.361  1.00 27.66           C
ATOM   3448  CG1 VAL B  33      72.328  81.068 277.359  1.00 26.99           C
ATOM   3449  CG2 VAL B  33      72.445  83.541 277.054  1.00 28.51           C
ATOM   3450  C   VAL B  33      73.680  80.655 274.921  1.00 24.70           C
ATOM   3451  O   VAL B  33      74.702  80.293 275.481  1.00 24.58           O
ATOM   3452  N   GLY B  34      72.986  79.891 274.095  1.00 25.65           N
ATOM   3453  CA  GLY B  34      73.218  78.444 273.937  1.00 29.36           C
ATOM   3454  C   GLY B  34      74.466  78.125 273.124  1.00 30.46           C
ATOM   3455  O   GLY B  34      75.545  78.025 273.755  1.00 32.43           O
ATOM   3456  N   TYR B  35      74.303  77.942 271.800  1.00 29.60           N
ATOM   3457  CA  TYR B  35      75.347  77.544 270.816  1.00 29.47           C
ATOM   3458  CB  TYR B  35      74.757  77.391 269.413  1.00 29.97           C
ATOM   3459  CG  TYR B  35      75.707  76.796 268.408  1.00 31.66           C
ATOM   3460  CD1 TYR B  35      75.775  75.421 268.226  1.00 32.80           C
ATOM   3461  CE1 TYR B  35      76.649  74.854 267.306  1.00 31.63           C
ATOM   3462  CZ  TYR B  35      77.480  75.666 266.555  1.00 30.24           C
ATOM   3463  OH  TYR B  35      78.334  75.078 265.673  1.00 32.67           O
ATOM   3464  CE2 TYR B  35      77.425  77.040 266.707  1.00 29.21           C
ATOM   3465  CD2 TYR B  35      76.542  77.591 267.627  1.00 31.68           C
ATOM   3466  C   TYR B  35      76.448  78.600 270.750  1.00 30.08           C
ATOM   3467  O   TYR B  35      77.598  78.228 270.876  1.00 29.94           O
ATOM   3468  N   PHE B  36      76.079  79.871 270.583  1.00 33.35           N
ATOM   3469  CA  PHE B  36      76.989  81.016 270.313  1.00 37.09           C
ATOM   3470  CB  PHE B  36      76.176  82.181 269.735  1.00 37.06           C
ATOM   3471  CG  PHE B  36      76.967  83.418 269.383  1.00 36.83           C
ATOM   3472  CD1 PHE B  36      78.027  83.361 268.496  1.00 37.70           C
ATOM   3473  CE1 PHE B  36      78.740  84.502 268.164  1.00 38.31           C
ATOM   3474  CZ  PHE B  36      78.399  85.716 268.712  1.00 39.26           C
ATOM   3475  CD2 PHE B  36      76.632  84.651 269.917  1.00 38.10           C
ATOM   3476  CE2 PHE B  36      77.339  85.795 269.579  1.00 38.66           C
ATOM   3477  C   PHE B  36      77.777  81.420 271.575  1.00 40.55           C
ATOM   3478  O   PHE B  36      78.779  82.199 271.446  1.00 42.88           O
ATOM   3479  N   GLY B  37      77.357  80.932 272.751  1.00 38.67           N
ATOM   3480  CA  GLY B  37      77.983  81.245 274.052  1.00 36.78           C
ATOM   3481  C   GLY B  37      77.738  82.684 274.485  1.00 36.20           C
ATOM   3482  O   GLY B  37      78.546  83.223 275.254  1.00 37.87           O
ATOM   3483  N   GLY B  38      76.656  83.306 274.023  1.00 36.34           N
ATOM   3484  CA  GLY B  38      76.258  84.660 274.445  1.00 35.86           C
ATOM   3485  C   GLY B  38      77.026  85.707 273.666  1.00 35.81           C
ATOM   3486  O   GLY B  38      78.184  85.448 273.368  1.00 37.06           O
ATOM   3487  N   VAL B  39      76.398  86.850 273.368  1.00 36.23           N
ATOM   3488  CA  VAL B  39      77.005  88.017 272.660  1.00 34.52           C
ATOM   3489  CB  VAL B  39      75.992  89.151 272.408  1.00 34.26           C
ATOM   3490  CG1 VAL B  39      74.709  88.642 271.781  1.00 35.52           C
ATOM   3491  CG2 VAL B  39      75.691  89.935 273.675  1.00 33.55           C
ATOM   3492  C   VAL B  39      78.167  88.574 273.484  1.00 35.02           C
ATOM   3493  O   VAL B  39      78.790  89.515 272.998  1.00 39.53           O
ATOM   3494  N   PHE B  40      78.433  88.070 274.690  1.00 35.70           N
ATOM   3495  CA  PHE B  40      79.568  88.543 275.518  1.00 34.68           C
ATOM   3496  CB  PHE B  40      79.042  89.288 276.738  1.00 35.86           C
ATOM   3497  CG  PHE B  40      78.615  90.698 276.440  1.00 37.92           C
ATOM   3498  CD1 PHE B  40      77.298  91.096 276.603  1.00 39.45           C
ATOM   3499  CE1 PHE B  40      76.916  92.404 276.342  1.00 40.53           C
ATOM   3500  CZ  PHE B  40      77.839  93.325 275.898  1.00 41.60           C
ATOM   3501  CD2 PHE B  40      79.535  91.633 276.000  1.00 41.63           C
ATOM   3502  CE2 PHE B  40      79.148  92.937 275.718  1.00 42.56           C
ATOM   3503  C   PHE B  40      80.484  87.394 275.922  1.00 34.82           C
ATOM   3504  O   PHE B  40      81.259  87.620 276.844  1.00 39.08           O
ATOM   3505  N   ARG B  41      80.432  86.239 275.256  1.00 34.81           N
ATOM   3506  CA  ARG B  41      81.416  85.136 275.446  1.00 39.65           C
ATOM   3507  CB  ARG B  41      82.841  85.684 275.131  1.00 42.19           C
ATOM   3508  CG  ARG B  41      83.731  84.942 274.108  1.00 43.82           C
ATOM   3509  CD  ARG B  41      85.305  85.051 274.230  1.00 43.43           C
ATOM   3510  NE  ARG B  41      86.171  83.876 274.633  1.00 38.13           N
ATOM   3511  CZ  ARG B  41      87.133  83.830 275.612  1.00 30.22           C
ATOM   3512  NH1 ARG B  41      87.449  84.857 276.384  1.00 27.29           N
ATOM   3513  NH2 ARG B  41      87.779  82.709 275.836  1.00 26.00           N
ATOM   3514  C   ARG B  41      81.151  84.523 276.863  1.00 42.55           C
ATOM   3515  O   ARG B  41      81.764  83.486 277.188  1.00 46.34           O
ATOM   3516  N   CYS B  42      80.200  85.055 277.659  1.00 42.62           N
ATOM   3517  CA  CYS B  42      79.939  84.723 279.100  1.00 39.61           C
ATOM   3518  CB  CYS B  42      78.839  85.590 279.703  1.00 40.18           C
ATOM   3519  SG  CYS B  42      79.394  87.174 280.378  1.00 46.33           S
ATOM   3520  C   CYS B  42      79.418  83.297 279.319  1.00 39.21           C
ATOM   3521  O   CYS B  42      79.250  82.932 280.491  1.00 40.86           O
ATOM   3522  N   THR B  43      79.050  82.563 278.267  1.00 39.78           N
ATOM   3523  CA  THR B  43      78.392  81.225 278.365  1.00 40.94           C
ATOM   3524  CB  THR B  43      76.850  81.315 278.309  1.00 40.73           C
ATOM   3525  OG1 THR B  43      76.350  82.146 277.252  1.00 38.94           O
ATOM   3526  CG2 THR B  43      76.270  81.836 279.606  1.00 40.91           C
ATOM   3527  C   THR B  43      78.938  80.301 277.272  1.00 41.80           C
ATOM   3528  O   THR B  43      78.197  79.365 276.873  1.00 39.17           O
ATOM   3529  N   GLU B  44      80.170  80.554 276.799  1.00 45.00           N
ATOM   3530  CA  GLU B  44      80.816  79.751 275.718  1.00 46.36           C
ATOM   3531  CB  GLU B  44      82.153  80.331 275.232  1.00 49.63           C
ATOM   3532  CG  GLU B  44      82.078  81.760 274.689  1.00 55.21           C
ATOM   3533  CD  GLU B  44      81.864  81.985 273.190  1.00 58.56           C
ATOM   3534  OE1 GLU B  44      82.096  81.041 272.414  1.00 62.19           O
ATOM   3535  OE2 GLU B  44      81.468  83.124 272.793  1.00 52.10           O
ATOM   3536  C   GLU B  44      81.020  78.341 276.265  1.00 41.67           C
ATOM   3537  O   GLU B  44      81.116  78.181 277.489  1.00 39.75           O
ATOM   3538  N   GLY B  45      81.017  77.350 275.390  1.00 41.07           N
ATOM   3539  CA  GLY B  45      81.419  75.983 275.752  1.00 41.78           C
ATOM   3540  C   GLY B  45      80.390  75.282 276.614  1.00 41.78           C
ATOM   3541  O   GLY B  45      80.356  74.036 276.497  1.00 42.55           O
ATOM   3542  N   LEU B  46      79.584  76.022 277.411  1.00 38.91           N
ATOM   3543  CA  LEU B  46      78.656  75.454 278.441  1.00 35.82           C
ATOM   3544  CB  LEU B  46      77.906  76.553 279.201  1.00 34.13           C
ATOM   3545  CG  LEU B  46      78.734  77.425 280.151  1.00 35.16           C
ATOM   3546  CD1 LEU B  46      77.862  78.439 280.877  1.00 35.12           C
ATOM   3547  CD2 LEU B  46      79.489  76.602 281.172  1.00 34.64           C
ATOM   3548  C   LEU B  46      77.653  74.498 277.780  1.00 36.50           C
ATOM   3549  O   LEU B  46      77.478  73.371 278.302  1.00 38.63           O
ATOM   3550  N   GLN B  47      77.024  74.895 276.677  1.00 34.88           N
ATOM   3551  CA  GLN B  47      76.027  74.016 276.022  1.00 37.15           C
ATOM   3552  CB  GLN B  47      75.329  74.663 274.824  1.00 40.11           C
ATOM   3553  CG  GLN B  47      74.549  73.639 274.003  1.00 40.37           C
ATOM   3554  CD  GLN B  47      73.652  74.258 272.969  1.00 42.23           C
ATOM   3555  OE1 GLN B  47      73.891  74.105 271.775  1.00 42.69           O
ATOM   3556  NE2 GLN B  47      72.608  74.941 273.421  1.00 45.47           N
ATOM   3557  C   GLN B  47      76.719  72.739 275.550  1.00 38.45           C
ATOM   3558  O   GLN B  47      76.083  71.676 275.648  1.00 39.31           O
ATOM   3559  N   THR B  48      77.940  72.835 275.007  1.00 39.61           N
ATOM   3560  CA  THR B  48      78.714  71.646 274.551  1.00 39.91           C
ATOM   3561  CB  THR B  48      80.087  71.969 273.944  1.00 40.22           C
ATOM   3562  OG1 THR B  48      79.943  73.114 273.108  1.00 42.00           O
ATOM   3563  CG2 THR B  48      80.659  70.800 273.168  1.00 37.98           C
ATOM   3564  C   THR B  48      78.968  70.734 275.749  1.00 37.62           C
ATOM   3565  O   THR B  48      78.838  69.527 275.591  1.00 36.89           O
ATOM   3566  N   LYS B  49      79.331  71.310 276.893  1.00 37.51           N
ATOM   3567  CA  LYS B  49      79.724  70.539 278.091  1.00 38.79           C
ATOM   3568  CB  LYS B  49      80.417  71.444 279.104  1.00 40.20           C
ATOM   3569  CG  LYS B  49      81.129  70.680 280.202  1.00 43.44           C
ATOM   3570  CD  LYS B  49      81.746  71.569 281.231  1.00 45.91           C
ATOM   3571  CE  LYS B  49      82.313  70.785 282.389  1.00 48.36           C
ATOM   3572  NZ  LYS B  49      83.109  71.682 283.256  1.00 53.08           N
ATOM   3573  C   LYS B  49      78.501  69.858 278.715  1.00 39.79           C
ATOM   3574  O   LYS B  49      78.648  68.721 279.163  1.00 43.49           O
ATOM   3575  N   TYR B  50      77.340  70.507 278.748  1.00 38.56           N
ATOM   3576  CA  TYR B  50      76.228  70.099 279.639  1.00 38.30           C
ATOM   3577  CB  TYR B  50      75.922  71.253 280.586  1.00 37.62           C
ATOM   3578  CG  TYR B  50      77.003  71.472 281.605  1.00 35.90           C
ATOM   3579  CD1 TYR B  50      77.744  72.641 281.634  1.00 34.72           C
ATOM   3580  CE1 TYR B  50      78.742  72.827 282.578  1.00 35.49           C
ATOM   3581  CZ  TYR B  50      79.026  71.829 283.499  1.00 34.25           C
ATOM   3582  OH  TYR B  50      80.006  71.985 284.435  1.00 31.76           O
ATOM   3583  CE2 TYR B  50      78.285  70.663 283.485  1.00 35.18           C
ATOM   3584  CD2 TYR B  50      77.286  70.494 282.540  1.00 34.49           C
ATOM   3585  C   TYR B  50      74.980  69.649 278.874  1.00 39.76           C
ATOM   3586  O   TYR B  50      74.065  69.137 279.563  1.00 38.91           O
ATOM   3587  N   GLY B  51      74.924  69.843 277.549  1.00 40.96           N
ATOM   3588  CA  GLY B  51      73.789  69.426 276.693  1.00 42.58           C
ATOM   3589  C   GLY B  51      72.709  70.496 276.589  1.00 42.09           C
ATOM   3590  O   GLY B  51      72.635  71.333 277.516  1.00 40.05           O
ATOM   3591  N   LYS B  52      71.906  70.474 275.508  1.00 44.39           N
ATOM   3592  CA  LYS B  52      70.971  71.582 275.143  1.00 47.68           C
ATOM   3593  CB  LYS B  52      70.443  71.545 273.700  1.00 54.10           C
ATOM   3594  CG  LYS B  52      71.370  71.045 272.595  1.00 61.86           C
ATOM   3595  CD  LYS B  52      71.088  69.614 272.115  1.00 70.30           C
ATOM   3596  CE  LYS B  52      69.627  69.315 271.796  1.00 70.35           C
ATOM   3597  NZ  LYS B  52      69.019  70.332 270.898  1.00 69.37           N
ATOM   3598  C   LYS B  52      69.747  71.538 276.064  1.00 44.75           C
ATOM   3599  O   LYS B  52      69.031  72.542 276.112  1.00 41.43           O
ATOM   3600  N   SER B  53      69.509  70.407 276.737  1.00 43.19           N
ATOM   3601  CA  SER B  53      68.476  70.244 277.795  1.00 42.71           C
ATOM   3602  CB  SER B  53      68.404  68.821 278.250  1.00 41.65           C
ATOM   3603  OG  SER B  53      67.738  68.027 277.291  1.00 41.48           O
ATOM   3604  C   SER B  53      68.748  71.181 278.985  1.00 42.75           C
ATOM   3605  O   SER B  53      67.798  71.450 279.737  1.00 44.28           O
ATOM   3606  N   ARG B  54      69.988  71.652 279.153  1.00 39.07           N
ATOM   3607  CA  ARG B  54      70.466  72.328 280.387  1.00 37.93           C
ATOM   3608  CB  ARG B  54      71.597  71.497 281.006  1.00 41.55           C
ATOM   3609  CG  ARG B  54      71.210  70.081 281.416  1.00 42.16           C
ATOM   3610  CD  ARG B  54      70.934  69.985 282.914  1.00 45.58           C
ATOM   3611  NE  ARG B  54      72.149  69.832 283.718  1.00 44.45           N
ATOM   3612  CZ  ARG B  54      72.549  70.648 284.694  1.00 45.39           C
ATOM   3613  NH1 ARG B  54      71.848  71.709 285.044  1.00 48.78           N
ATOM   3614  NH2 ARG B  54      73.667  70.397 285.342  1.00 46.02           N
ATOM   3615  C   ARG B  54      70.946  73.751 280.082  1.00 33.23           C
ATOM   3616  O   ARG B  54      70.904  74.588 280.985  1.00 28.98           O
ATOM   3617  N   VAL B  55      71.449  73.993 278.873  1.00 34.29           N
ATOM   3618  CA  VAL B  55      71.869  75.343 278.389  1.00 35.20           C
ATOM   3619  CB  VAL B  55      73.394  75.562 278.461  1.00 37.27           C
ATOM   3620  CG1 VAL B  55      73.759  76.986 278.096  1.00 37.88           C
ATOM   3621  CG2 VAL B  55      73.979  75.227 279.821  1.00 39.64           C
ATOM   3622  C   VAL B  55      71.382  75.486 276.949  1.00 33.82           C
ATOM   3623  O   VAL B  55      71.899  74.729 276.092  1.00 32.88           O
ATOM   3624  N   PHE B  56      70.441  76.404 276.696  1.00 31.72           N
ATOM   3625  CA  PHE B  56      69.772  76.536 275.374  1.00 31.36           C
ATOM   3626  CB  PHE B  56      68.468  75.728 275.305  1.00 32.90           C
ATOM   3627  CG  PHE B  56      67.546  75.840 276.500  1.00 33.71           C
ATOM   3628  CD1 PHE B  56      66.517  76.767 276.516  1.00 32.48           C
ATOM   3629  CE1 PHE B  56      65.673  76.855 277.610  1.00 32.55           C
ATOM   3630  CZ  PHE B  56      65.839  76.023 278.693  1.00 30.05           C
ATOM   3631  CD2 PHE B  56      67.692  75.002 277.602  1.00 32.18           C
ATOM   3632  CE2 PHE B  56      66.844  75.095 278.693  1.00 29.03           C
ATOM   3633  C   PHE B  56      69.510  78.000 275.033  1.00 29.38           C
ATOM   3634  O   PHE B  56      69.452  78.869 275.926  1.00 27.15           O
ATOM   3635  N   ASP B  57      69.346  78.228 273.730  1.00 29.62           N
ATOM   3636  CA  ASP B  57      68.991  79.541 273.140  1.00 30.26           C
ATOM   3637  CB  ASP B  57      69.340  79.590 271.648  1.00 30.85           C
ATOM   3638  CG  ASP B  57      70.799  79.265 271.358  1.00 30.53           C
ATOM   3639  OD1 ASP B  57      71.668  80.124 271.678  1.00 26.74           O
ATOM   3640  OD2 ASP B  57      71.053  78.141 270.845  1.00 29.24           O
ATOM   3641  C   ASP B  57      67.506  79.759 273.399  1.00 28.89           C
ATOM   3642  O   ASP B  57      66.777  78.775 273.453  1.00 29.00           O
ATOM   3643  N   ALA B  58      67.081  81.002 273.557  1.00 29.17           N
ATOM   3644  CA  ALA B  58      65.679  81.335 273.868  1.00 30.69           C
ATOM   3645  CB  ALA B  58      65.574  81.977 275.227  1.00 31.84           C
ATOM   3646  C   ALA B  58      65.144  82.267 272.803  1.00 32.01           C
ATOM   3647  O   ALA B  58      65.927  82.997 272.196  1.00 35.21           O
ATOM   3648  N   PRO B  59      63.806  82.281 272.595  1.00 31.80           N
ATOM   3649  CA  PRO B  59      63.157  83.294 271.771  1.00 31.99           C
ATOM   3650  CB  PRO B  59      61.649  83.028 271.910  1.00 32.54           C
ATOM   3651  CG  PRO B  59      61.544  81.606 272.421  1.00 32.98           C
ATOM   3652  CD  PRO B  59      62.844  81.320 273.148  1.00 32.97           C
ATOM   3653  C   PRO B  59      63.534  84.687 272.291  1.00 30.86           C
ATOM   3654  O   PRO B  59      64.031  84.774 273.384  1.00 29.42           O
ATOM   3655  N   ILE B  60      63.292  85.726 271.493  1.00 31.88           N
ATOM   3656  CA  ILE B  60      63.540  87.138 271.901  1.00 32.89           C
ATOM   3657  CB  ILE B  60      63.846  88.030 270.685  1.00 32.11           C
ATOM   3658  CG1 ILE B  60      64.873  87.360 269.771  1.00 33.01           C
ATOM   3659  CG2 ILE B  60      64.300  89.410 271.143  1.00 31.53           C
ATOM   3660  CD1 ILE B  60      65.362  88.237 268.647  1.00 32.89           C
ATOM   3661  C   ILE B  60      62.328  87.619 272.701  1.00 33.34           C
ATOM   3662  O   ILE B  60      61.591  88.482 272.200  1.00 37.05           O
ATOM   3663  N   SER B  61      62.145  87.081 273.904  1.00 32.76           N
ATOM   3664  CA  SER B  61      60.977  87.343 274.781  1.00 35.09           C
ATOM   3665  CB  SER B  61      59.912  86.277 274.581  1.00 34.64           C
ATOM   3666  OG  SER B  61      58.649  86.677 275.096  1.00 33.20           O
ATOM   3667  C   SER B  61      61.469  87.414 276.229  1.00 37.71           C
ATOM   3668  O   SER B  61      61.641  86.354 276.862  1.00 41.16           O
ATOM   3669  N   GLU B  62      61.725  88.619 276.724  1.00 36.83           N
ATOM   3670  CA  GLU B  62      62.187  88.846 278.115  1.00 37.22           C
ATOM   3671  CB  GLU B  62      62.531  90.324 278.283  1.00 40.46           C
ATOM   3672  CG  GLU B  62      63.878  90.682 277.668  1.00 42.16           C
ATOM   3673  CD  GLU B  62      63.943  90.901 276.164  1.00 41.10           C
ATOM   3674  OE1 GLU B  62      62.916  91.274 275.560  1.00 39.67           O
ATOM   3675  OE2 GLU B  62      65.051  90.726 275.609  1.00 44.40           O
ATOM   3676  C   GLU B  62      61.142  88.356 279.135  1.00 35.61           C
ATOM   3677  O   GLU B  62      61.537  87.754 280.158  1.00 34.68           O
ATOM   3678  N   SER B  63      59.853  88.583 278.897  1.00 35.09           N
ATOM   3679  CA  SER B  63      58.797  88.119 279.828  1.00 35.83           C
ATOM   3680  CB  SER B  63      57.490  88.802 279.594  1.00 38.26           C
ATOM   3681  OG  SER B  63      56.669  88.005 278.761  1.00 44.42           O
ATOM   3682  C   SER B  63      58.678  86.593 279.717  1.00 34.52           C
ATOM   3683  O   SER B  63      58.488  85.919 280.748  1.00 37.90           O
ATOM   3684  N   GLY B  64      58.821  86.046 278.519  1.00 30.18           N
ATOM   3685  CA  GLY B  64      58.778  84.586 278.332  1.00 29.83           C
ATOM   3686  C   GLY B  64      59.929  83.867 278.995  1.00 27.42           C
ATOM   3687  O   GLY B  64      59.701  82.801 279.565  1.00 25.71           O
ATOM   3688  N   ILE B  65      61.135  84.411 278.867  1.00 29.38           N
ATOM   3689  CA  ILE B  65      62.368  83.908 279.552  1.00 29.68           C
ATOM   3690  CB  ILE B  65      63.602  84.722 279.104  1.00 28.05           C
ATOM   3691  CG1 ILE B  65      64.139  84.189 277.776  1.00 27.90           C
ATOM   3692  CG2 ILE B  65      64.687  84.762 280.160  1.00 27.99           C
ATOM   3693  CD1 ILE B  65      64.683  85.277 276.875  1.00 29.09           C
ATOM   3694  C   ILE B  65      62.109  83.926 281.064  1.00 28.47           C
ATOM   3695  O   ILE B  65      62.175  82.841 281.700  1.00 26.65           O
ATOM   3696  N   VAL B  66      61.725  85.077 281.608  1.00 28.99           N
ATOM   3697  CA  VAL B  66      61.509  85.194 283.078  1.00 32.69           C
ATOM   3698  CB  VAL B  66      61.410  86.654 283.531  1.00 32.85           C
ATOM   3699  CG1 VAL B  66      61.224  86.716 285.047  1.00 34.49           C
ATOM   3700  CG2 VAL B  66      62.650  87.423 283.107  1.00 33.02           C
ATOM   3701  C   VAL B  66      60.283  84.368 283.511  1.00 32.80           C
ATOM   3702  O   VAL B  66      60.348  83.738 284.576  1.00 33.76           O
ATOM   3703  N   GLY B  67      59.213  84.361 282.720  1.00 31.70           N
ATOM   3704  CA  GLY B  67      57.965  83.661 283.059  1.00 30.46           C
ATOM   3705  C   GLY B  67      58.150  82.156 283.076  1.00 30.34           C
ATOM   3706  O   GLY B  67      57.776  81.523 284.086  1.00 31.63           O
ATOM   3707  N   THR B  68      58.674  81.584 281.989  1.00 30.77           N
ATOM   3708  CA  THR B  68      58.977  80.132 281.891  1.00 30.90           C
ATOM   3709  CB  THR B  68      59.602  79.752 280.535  1.00 30.41           C
ATOM   3710  OG1 THR B  68      60.685  80.628 280.219  1.00 27.98           O
ATOM   3711  CG2 THR B  68      58.599  79.775 279.401  1.00 29.45           C
ATOM   3712  C   THR B  68      59.851  79.774 283.102  1.00 31.47           C
ATOM   3713  O   THR B  68      59.549  78.776 283.767  1.00 30.45           O
ATOM   3714  N   ALA B  69      60.844  80.613 283.419  1.00 31.51           N
ATOM   3715  CA  ALA B  69      61.781  80.411 284.546  1.00 31.43           C
ATOM   3716  CB  ALA B  69      62.752  81.558 284.620  1.00 32.66           C
ATOM   3717  C   ALA B  69      61.010  80.249 285.860  1.00 30.55           C
ATOM   3718  O   ALA B  69      61.363  79.320 286.637  1.00 30.14           O
ATOM   3719  N   VAL B  70      60.017  81.117 286.105  1.00 27.88           N
ATOM   3720  CA  VAL B  70      59.220  81.122 287.368  1.00 27.74           C
ATOM   3721  CB  VAL B  70      58.238  82.304 287.445  1.00 25.57           C
ATOM   3722  CG1 VAL B  70      57.137  82.044 288.462  1.00 24.98           C
ATOM   3723  CG2 VAL B  70      58.960  83.603 287.760  1.00 25.02           C
ATOM   3724  C   VAL B  70      58.497  79.777 287.493  1.00 28.64           C
ATOM   3725  O   VAL B  70      58.521  79.205 288.593  1.00 31.22           O
ATOM   3726  N   GLY B  71      57.897  79.299 286.404  1.00 27.85           N
ATOM   3727  CA  GLY B  71      57.268  77.970 286.329  1.00 29.33           C
ATOM   3728  C   GLY B  71      58.266  76.850 286.554  1.00 31.07           C
ATOM   3729  O   GLY B  71      57.898  75.873 287.223  1.00 32.78           O
ATOM   3730  N   MET B  72      59.477  76.973 285.998  1.00 33.73           N
ATOM   3731  CA  MET B  72      60.592  76.000 286.170  1.00 34.59           C
ATOM   3732  CB  MET B  72      61.848  76.407 285.398  1.00 34.01           C
ATOM   3733  CG  MET B  72      61.773  76.037 283.953  1.00 35.14           C
ATOM   3734  SD  MET B  72      63.202  76.591 283.041  1.00 35.04           S
ATOM   3735  CE  MET B  72      63.487  75.123 282.074  1.00 35.89           C
ATOM   3736  C   MET B  72      60.947  75.920 287.650  1.00 36.70           C
ATOM   3737  O   MET B  72      61.142  74.789 288.146  1.00 36.33           O
ATOM   3738  N   GLY B  73      61.035  77.085 288.304  1.00 38.82           N
ATOM   3739  CA  GLY B  73      61.354  77.226 289.739  1.00 39.30           C
ATOM   3740  C   GLY B  73      60.313  76.557 290.616  1.00 37.68           C
ATOM   3741  O   GLY B  73      60.684  76.019 291.673  1.00 39.43           O
ATOM   3742  N   ALA B  74      59.059  76.581 290.170  1.00 35.13           N
ATOM   3743  CA  ALA B  74      57.885  76.053 290.889  1.00 34.14           C
ATOM   3744  CB  ALA B  74      56.631  76.584 290.243  1.00 34.16           C
ATOM   3745  C   ALA B  74      57.923  74.526 290.870  1.00 32.54           C
ATOM   3746  O   ALA B  74      57.437  73.896 291.850  1.00 31.77           O
ATOM   3747  N   TYR B  75      58.425  73.967 289.767  1.00 30.34           N
ATOM   3748  CA  TYR B  75      58.675  72.514 289.597  1.00 30.59           C
ATOM   3749  CB  TYR B  75      58.857  72.156 288.122  1.00 29.75           C
ATOM   3750  CG  TYR B  75      59.253  70.727 287.847  1.00 28.24           C
ATOM   3751  CD1 TYR B  75      58.350  69.820 287.335  1.00 29.39           C
ATOM   3752  CE1 TYR B  75      58.705  68.511 287.065  1.00 29.88           C
ATOM   3753  CZ  TYR B  75      59.995  68.084 287.296  1.00 29.43           C
ATOM   3754  OH  TYR B  75      60.364  66.793 287.029  1.00 30.55           O
ATOM   3755  CE2 TYR B  75      60.914  68.982 287.793  1.00 29.14           C
ATOM   3756  CD2 TYR B  75      60.534  70.283 288.073  1.00 28.28           C
ATOM   3757  C   TYR B  75      59.898  72.126 290.429  1.00 31.29           C
ATOM   3758  O   TYR B  75      59.974  70.971 290.821  1.00 32.25           O
ATOM   3759  N   GLY B  76      60.817  73.070 290.666  1.00 33.46           N
ATOM   3760  CA  GLY B  76      61.985  72.917 291.563  1.00 31.67           C
ATOM   3761  C   GLY B  76      63.302  72.865 290.809  1.00 29.76           C
ATOM   3762  O   GLY B  76      64.261  72.323 291.349  1.00 30.80           O
ATOM   3763  N   LEU B  77      63.364  73.391 289.591  1.00 27.94           N
ATOM   3764  CA  LEU B  77      64.663  73.691 288.946  1.00 27.12           C
ATOM   3765  CB  LEU B  77      64.504  73.773 287.429  1.00 26.21           C
ATOM   3766  CG  LEU B  77      63.945  72.523 286.760  1.00 26.47           C
ATOM   3767  CD1 LEU B  77      64.012  72.657 285.255  1.00 27.46           C
ATOM   3768  CD2 LEU B  77      64.683  71.270 287.198  1.00 26.83           C
ATOM   3769  C   LEU B  77      65.185  75.001 289.544  1.00 27.03           C
ATOM   3770  O   LEU B  77      64.460  75.601 290.383  1.00 27.62           O
ATOM   3771  N   ARG B  78      66.417  75.361 289.178  1.00 26.08           N
ATOM   3772  CA  ARG B  78      67.149  76.579 289.607  1.00 26.60           C
ATOM   3773  CB  ARG B  78      68.339  76.181 290.478  1.00 26.65           C
ATOM   3774  CG  ARG B  78      69.062  77.346 291.138  1.00 25.43           C
ATOM   3775  CD  ARG B  78      70.004  76.800 292.182  1.00 24.21           C
ATOM   3776  NE  ARG B  78      69.220  76.232 293.267  1.00 25.24           N
ATOM   3777  CZ  ARG B  78      68.721  76.908 294.300  1.00 24.89           C
ATOM   3778  NH1 ARG B  78      68.936  78.203 294.461  1.00 25.73           N
ATOM   3779  NH2 ARG B  78      68.028  76.267 295.207  1.00 24.47           N
ATOM   3780  C   ARG B  78      67.621  77.288 288.345  1.00 28.75           C
ATOM   3781  O   ARG B  78      68.742  77.053 287.871  1.00 29.44           O
ATOM   3782  N   PRO B  79      66.717  78.051 287.690  1.00 27.65           N
ATOM   3783  CA  PRO B  79      67.038  78.740 286.440  1.00 27.22           C
ATOM   3784  CB  PRO B  79      65.666  79.179 285.886  1.00 27.55           C
ATOM   3785  CG  PRO B  79      64.668  78.324 286.651  1.00 27.21           C
ATOM   3786  CD  PRO B  79      65.293  78.141 288.020  1.00 26.98           C
ATOM   3787  C   PRO B  79      67.967  79.940 286.651  1.00 25.80           C
ATOM   3788  O   PRO B  79      67.633  80.847 287.375  1.00 22.20           O
ATOM   3789  N   VAL B  80      69.135  79.872 286.016  1.00 28.72           N
ATOM   3790  CA  VAL B  80      70.040  81.035 285.765  1.00 31.01           C
ATOM   3791  CB  VAL B  80      71.540  80.728 285.967  1.00 31.16           C
ATOM   3792  CG1 VAL B  80      72.326  82.013 286.134  1.00 31.73           C
ATOM   3793  CG2 VAL B  80      71.824  79.795 287.133  1.00 31.11           C
ATOM   3794  C   VAL B  80      69.764  81.483 284.332  1.00 30.24           C
ATOM   3795  O   VAL B  80      70.124  80.766 283.386  1.00 29.56           O
ATOM   3796  N   VAL B  81      69.102  82.613 284.190  1.00 33.04           N
ATOM   3797  CA  VAL B  81      68.477  83.020 282.906  1.00 35.93           C
ATOM   3798  CB  VAL B  81      66.941  82.914 283.066  1.00 38.52           C
ATOM   3799  CG1 VAL B  81      66.246  84.263 283.128  1.00 39.99           C
ATOM   3800  CG2 VAL B  81      66.311  82.015 282.006  1.00 38.12           C
ATOM   3801  C   VAL B  81      69.041  84.406 282.579  1.00 34.85           C
ATOM   3802  O   VAL B  81      69.530  85.053 283.516  1.00 34.16           O
ATOM   3803  N   GLU B  82      69.046  84.821 281.310  1.00 38.76           N
ATOM   3804  CA  GLU B  82      69.848  85.998 280.859  1.00 41.40           C
ATOM   3805  CB  GLU B  82      71.097  85.563 280.084  1.00 43.57           C
ATOM   3806  CG  GLU B  82      72.082  86.700 279.837  1.00 44.35           C
ATOM   3807  CD  GLU B  82      72.992  86.532 278.632  1.00 44.01           C
ATOM   3808  OE1 GLU B  82      72.711  87.173 277.583  1.00 46.48           O
ATOM   3809  OE2 GLU B  82      73.982  85.774 278.749  1.00 42.08           O
ATOM   3810  C   GLU B  82      69.035  86.962 279.988  1.00 41.49           C
ATOM   3811  O   GLU B  82      68.348  86.513 279.011  1.00 42.26           O
ATOM   3812  N   ILE B  83      69.214  88.255 280.272  1.00 40.02           N
ATOM   3813  CA  ILE B  83      68.624  89.384 279.496  1.00 42.46           C
ATOM   3814  CB  ILE B  83      67.711  90.183 280.438  1.00 45.86           C
ATOM   3815  CG1 ILE B  83      66.568  89.276 280.916  1.00 49.74           C
ATOM   3816  CG2 ILE B  83      67.227  91.466 279.779  1.00 46.16           C
ATOM   3817  CD1 ILE B  83      65.486  89.965 281.710  1.00 52.56           C
ATOM   3818  C   ILE B  83      69.755  90.204 278.863  1.00 39.18           C
ATOM   3819  O   ILE B  83      70.494  90.827 279.622  1.00 37.51           O
ATOM   3820  N   GLN B  84      69.847  90.207 277.522  1.00 41.07           N
ATOM   3821  CA  GLN B  84      71.084  90.510 276.738  1.00 39.23           C
ATOM   3822  CB  GLN B  84      70.854  90.594 275.232  1.00 38.97           C
ATOM   3823  CG  GLN B  84      71.541  89.470 274.471  1.00 40.67           C
ATOM   3824  CD  GLN B  84      71.620  89.731 272.987  1.00 42.70           C
ATOM   3825  OE1 GLN B  84      71.552  88.800 272.183  1.00 40.78           O
ATOM   3826  NE2 GLN B  84      71.746  91.002 272.612  1.00 45.24           N
ATOM   3827  C   GLN B  84      71.732  91.815 277.187  1.00 36.78           C
ATOM   3828  O   GLN B  84      72.961  91.791 277.348  1.00 40.30           O
ATOM   3829  N   PHE B  85      70.955  92.888 277.356  1.00 32.60           N
ATOM   3830  CA  PHE B  85      71.380  94.128 278.060  1.00 32.91           C
ATOM   3831  CB  PHE B  85      71.503  95.332 277.121  1.00 34.98           C
ATOM   3832  CG  PHE B  85      72.595  95.253 276.084  1.00 35.98           C
ATOM   3833  CD1 PHE B  85      72.432  94.496 274.936  1.00 38.38           C
ATOM   3834  CE1 PHE B  85      73.432  94.432 273.975  1.00 40.13           C
ATOM   3835  CZ  PHE B  85      74.600  95.142 274.141  1.00 40.59           C
ATOM   3836  CD2 PHE B  85      73.767  95.979 276.227  1.00 38.32           C
ATOM   3837  CE2 PHE B  85      74.767  95.921 275.266  1.00 40.07           C
ATOM   3838  C   PHE B  85      70.335  94.472 279.116  1.00 30.18           C
ATOM   3839  O   PHE B  85      69.175  94.226 278.865  1.00 30.49           O
ATOM   3840  N   ALA B  86      70.736  95.076 280.230  1.00 30.79           N
ATOM   3841  CA  ALA B  86      69.820  95.529 281.302  1.00 32.60           C
ATOM   3842  CB  ALA B  86      70.592  96.199 282.414  1.00 30.09           C
ATOM   3843  C   ALA B  86      68.745  96.463 280.721  1.00 35.54           C
ATOM   3844  O   ALA B  86      67.727  96.649 281.377  1.00 41.40           O
ATOM   3845  N   ASP B  87      68.942  97.023 279.527  1.00 39.13           N
ATOM   3846  CA  ASP B  87      68.060  98.083 278.960  1.00 41.76           C
ATOM   3847  CB  ASP B  87      68.781  98.827 277.841  1.00 43.42           C
ATOM   3848  CG  ASP B  87      70.111  99.391 278.287  1.00 46.92           C
ATOM   3849  OD1 ASP B  87      70.226 100.630 278.249  1.00 47.97           O
ATOM   3850  OD2 ASP B  87      71.022  98.584 278.669  1.00 49.92           O
ATOM   3851  C   ASP B  87      66.760  97.465 278.432  1.00 39.44           C
ATOM   3852  O   ASP B  87      65.776  98.200 278.186  1.00 39.54           O
ATOM   3853  N   TYR B  88      66.777  96.153 278.275  1.00 34.77           N
ATOM   3854  CA  TYR B  88      65.716  95.374 277.624  1.00 34.28           C
ATOM   3855  CB  TYR B  88      66.363  94.576 276.505  1.00 35.42           C
ATOM   3856  CG  TYR B  88      67.112  95.393 275.493  1.00 37.72           C
ATOM   3857  CD1 TYR B  88      68.329  94.959 274.994  1.00 37.64           C
ATOM   3858  CE1 TYR B  88      69.000  95.676 274.017  1.00 40.88           C
ATOM   3859  CZ  TYR B  88      68.445  96.841 273.511  1.00 41.31           C
ATOM   3860  OH  TYR B  88      69.095  97.562 272.558  1.00 43.50           O
ATOM   3861  CE2 TYR B  88      67.226  97.285 273.991  1.00 41.95           C
ATOM   3862  CD2 TYR B  88      66.573  96.563 274.979  1.00 41.67           C
ATOM   3863  C   TYR B  88      65.042  94.445 278.637  1.00 34.72           C
ATOM   3864  O   TYR B  88      64.404  93.468 278.188  1.00 33.71           O
ATOM   3865  N   PHE B  89      65.125  94.748 279.937  1.00 32.93           N
ATOM   3866  CA  PHE B  89      64.452  93.957 280.999  1.00 33.88           C
ATOM   3867  CB  PHE B  89      65.111  94.204 282.351  1.00 34.13           C
ATOM   3868  CG  PHE B  89      64.482  95.308 283.151  1.00 34.45           C
ATOM   3869  CD1 PHE B  89      63.272  95.105 283.792  1.00 36.01           C
ATOM   3870  CE1 PHE B  89      62.682  96.121 284.524  1.00 37.07           C
ATOM   3871  CZ  PHE B  89      63.304  97.341 284.627  1.00 37.19           C
ATOM   3872  CD2 PHE B  89      65.100  96.540 283.272  1.00 35.50           C
ATOM   3873  CE2 PHE B  89      64.513  97.554 284.009  1.00 36.85           C
ATOM   3874  C   PHE B  89      62.950  94.276 281.057  1.00 34.40           C
ATOM   3875  O   PHE B  89      62.159  93.409 281.456  1.00 34.41           O
ATOM   3876  N   TYR B  90      62.557  95.479 280.642  1.00 36.16           N
ATOM   3877  CA  TYR B  90      61.248  96.111 280.971  1.00 38.17           C
ATOM   3878  CB  TYR B  90      61.160  97.517 280.363  1.00 38.76           C
ATOM   3879  CG  TYR B  90      62.173  98.518 280.868  1.00 36.49           C
ATOM   3880  CD1 TYR B  90      63.380  98.707 280.214  1.00 34.83           C
ATOM   3881  CE1 TYR B  90      64.311  99.620 280.670  1.00 35.95           C
ATOM   3882  CZ  TYR B  90      64.037 100.370 281.801  1.00 36.62           C
ATOM   3883  OH  TYR B  90      64.948 101.280 282.254  1.00 35.81           O
ATOM   3884  CE2 TYR B  90      62.839 100.195 282.470  1.00 36.67           C
ATOM   3885  CD2 TYR B  90      61.916  99.279 281.996  1.00 35.89           C
ATOM   3886  C   TYR B  90      60.082  95.230 280.522  1.00 38.57           C
ATOM   3887  O   TYR B  90      59.066  95.157 281.204  1.00 40.48           O
ATOM   3888  N   PRO B  91      60.161  94.534 279.366  1.00 37.79           N
ATOM   3889  CA  PRO B  91      59.102  93.599 278.988  1.00 36.14           C
ATOM   3890  CB  PRO B  91      59.641  92.928 277.714  1.00 37.16           C
ATOM   3891  CG  PRO B  91      60.691  93.881 277.172  1.00 36.48           C
ATOM   3892  CD  PRO B  91      61.256  94.587 278.384  1.00 36.13           C
ATOM   3893  C   PRO B  91      58.851  92.521 280.054  1.00 35.28           C
ATOM   3894  O   PRO B  91      57.817  91.932 280.052  1.00 35.89           O
ATOM   3895  N   ALA B  92      59.832  92.254 280.915  1.00 36.61           N
ATOM   3896  CA  ALA B  92      59.762  91.210 281.961  1.00 36.05           C
ATOM   3897  CB  ALA B  92      61.122  90.577 282.141  1.00 36.15           C
ATOM   3898  C   ALA B  92      59.237  91.813 283.267  1.00 35.36           C
ATOM   3899  O   ALA B  92      58.797  91.051 284.139  1.00 38.65           O
ATOM   3900  N   SER B  93      59.282  93.135 283.401  1.00 34.30           N
ATOM   3901  CA  SER B  93      58.775  93.872 284.586  1.00 34.58           C
ATOM   3902  CB  SER B  93      58.279  95.247 284.203  1.00 32.44           C
ATOM   3903  OG  SER B  93      58.277  96.106 285.326  1.00 31.24           O
ATOM   3904  C   SER B  93      57.687  93.053 285.301  1.00 35.74           C
ATOM   3905  O   SER B  93      57.885  92.739 286.489  1.00 33.06           O
ATOM   3906  N   ASP B  94      56.588  92.711 284.607  1.00 39.16           N
ATOM   3907  CA  ASP B  94      55.376  92.094 285.224  1.00 38.34           C
ATOM   3908  CB  ASP B  94      54.252  91.866 284.200  1.00 41.60           C
ATOM   3909  CG  ASP B  94      52.843  91.629 284.759  1.00 44.89           C
ATOM   3910  OD1 ASP B  94      52.107  90.799 284.146  1.00 44.54           O
ATOM   3911  OD2 ASP B  94      52.460  92.284 285.779  1.00 42.91           O
ATOM   3912  C   ASP B  94      55.813  90.813 285.941  1.00 34.97           C
ATOM   3913  O   ASP B  94      55.611  90.722 287.155  1.00 33.92           O
ATOM   3914  N   GLN B  95      56.441  89.882 285.226  1.00 32.95           N
ATOM   3915  CA  GLN B  95      56.884  88.582 285.792  1.00 30.18           C
ATOM   3916  CB  GLN B  95      57.479  87.737 284.677  1.00 28.24           C
ATOM   3917  CG  GLN B  95      56.442  87.277 283.670  1.00 27.70           C
ATOM   3918  CD  GLN B  95      55.616  86.122 284.174  1.00 25.85           C
ATOM   3919  OE1 GLN B  95      55.820  85.640 285.282  1.00 24.93           O
ATOM   3920  NE2 GLN B  95      54.684  85.660 283.352  1.00 24.99           N
ATOM   3921  C   GLN B  95      57.889  88.804 286.935  1.00 32.32           C
ATOM   3922  O   GLN B  95      57.919  87.977 287.865  1.00 32.55           O
ATOM   3923  N   ILE B  96      58.680  89.877 286.881  1.00 34.38           N
ATOM   3924  CA  ILE B  96      59.815  90.126 287.821  1.00 35.11           C
ATOM   3925  CB  ILE B  96      60.816  91.112 287.192  1.00 34.86           C
ATOM   3926  CG1 ILE B  96      61.649  90.435 286.103  1.00 33.59           C
ATOM   3927  CG2 ILE B  96      61.690  91.745 288.263  1.00 36.72           C
ATOM   3928  CD1 ILE B  96      62.624  91.362 285.405  1.00 32.92           C
ATOM   3929  C   ILE B  96      59.291  90.623 289.178  1.00 35.44           C
ATOM   3930  O   ILE B  96      59.791  90.151 290.209  1.00 37.06           O
ATOM   3931  N   VAL B  97      58.354  91.569 289.167  1.00 36.96           N
ATOM   3932  CA  VAL B  97      57.764  92.259 290.356  1.00 37.13           C
ATOM   3933  CB  VAL B  97      57.388  93.699 289.956  1.00 37.80           C
ATOM   3934  CG1 VAL B  97      56.727  94.501 291.083  1.00 36.34           C
ATOM   3935  CG2 VAL B  97      58.599  94.416 289.375  1.00 36.31           C
ATOM   3936  C   VAL B  97      56.531  91.477 290.842  1.00 37.66           C
ATOM   3937  O   VAL B  97      56.491  91.060 292.007  1.00 37.13           O
ATOM   3938  N   SER B  98      55.556  91.270 289.961  1.00 37.73           N
ATOM   3939  CA  SER B  98      54.234  90.683 290.291  1.00 37.33           C
ATOM   3940  CB  SER B  98      53.227  90.983 289.204  1.00 36.62           C
ATOM   3941  OG  SER B  98      53.004  92.387 289.098  1.00 34.20           O
ATOM   3942  C   SER B  98      54.330  89.180 290.603  1.00 34.93           C
ATOM   3943  O   SER B  98      53.511  88.757 291.447  1.00 35.22           O
ATOM   3944  N   GLU B  99      55.267  88.419 290.003  1.00 30.86           N
ATOM   3945  CA  GLU B  99      55.327  86.934 290.156  1.00 32.07           C
ATOM   3946  CB  GLU B  99      55.162  86.225 288.813  1.00 31.84           C
ATOM   3947  CG  GLU B  99      53.969  86.706 288.012  1.00 32.67           C
ATOM   3948  CD  GLU B  99      52.595  86.407 288.592  1.00 35.89           C
ATOM   3949  OE1 GLU B  99      52.253  85.198 288.801  1.00 36.66           O
ATOM   3950  OE2 GLU B  99      51.849  87.388 288.822  1.00 35.98           O
ATOM   3951  C   GLU B  99      56.612  86.493 290.885  1.00 34.16           C
ATOM   3952  O   GLU B  99      56.516  86.188 292.102  1.00 36.06           O
ATOM   3953  N   MET B 100      57.762  86.418 290.201  1.00 33.20           N
ATOM   3954  CA  MET B 100      59.084  86.064 290.804  1.00 31.86           C
ATOM   3955  CB  MET B 100      60.237  86.654 289.987  1.00 34.38           C
ATOM   3956  CG  MET B 100      61.549  85.939 290.187  1.00 35.12           C
ATOM   3957  SD  MET B 100      62.823  86.530 289.041  1.00 38.60           S
ATOM   3958  CE  MET B 100      63.252  88.088 289.817  1.00 40.32           C
ATOM   3959  C   MET B 100      59.195  86.604 292.237  1.00 28.97           C
ATOM   3960  O   MET B 100      59.371  85.792 293.151  1.00 28.94           O
ATOM   3961  N   ALA B 101      59.076  87.920 292.422  1.00 26.84           N
ATOM   3962  CA  ALA B 101      59.377  88.637 293.687  1.00 27.39           C
ATOM   3963  CB  ALA B 101      59.360  90.124 293.475  1.00 27.95           C
ATOM   3964  C   ALA B 101      58.407  88.285 294.814  1.00 27.64           C
ATOM   3965  O   ALA B 101      58.825  88.494 295.967  1.00 24.66           O
ATOM   3966  N   ARG B 102      57.190  87.796 294.503  1.00 29.46           N
ATOM   3967  CA  ARG B 102      56.083  87.587 295.494  1.00 29.72           C
ATOM   3968  CB  ARG B 102      54.907  88.515 295.168  1.00 30.62           C
ATOM   3969  CG  ARG B 102      55.211  90.008 295.239  1.00 29.78           C
ATOM   3970  CD  ARG B 102      54.085  90.807 294.603  1.00 29.04           C
ATOM   3971  NE  ARG B 102      54.365  92.232 294.648  1.00 28.98           N
ATOM   3972  CZ  ARG B 102      53.795  93.152 293.874  1.00 28.40           C
ATOM   3973  NH1 ARG B 102      52.885  92.828 292.974  1.00 29.63           N
ATOM   3974  NH2 ARG B 102      54.142  94.412 294.003  1.00 28.28           N
ATOM   3975  C   ARG B 102      55.591  86.124 295.560  1.00 28.54           C
ATOM   3976  O   ARG B 102      54.702  85.832 296.382  1.00 28.03           O
ATOM   3977  N   LEU B 103      56.181  85.212 294.792  1.00 28.33           N
ATOM   3978  CA  LEU B 103      55.750  83.785 294.696  1.00 28.50           C
ATOM   3979  CB  LEU B 103      56.670  83.097 293.682  1.00 28.12           C
ATOM   3980  CG  LEU B 103      56.066  82.040 292.770  1.00 27.40           C
ATOM   3981  CD1 LEU B 103      56.538  80.668 293.172  1.00 28.27           C
ATOM   3982  CD2 LEU B 103      54.557  82.104 292.740  1.00 27.54           C
ATOM   3983  C   LEU B 103      55.810  83.084 296.063  1.00 29.23           C
ATOM   3984  O   LEU B 103      54.887  82.299 296.364  1.00 28.50           O
ATOM   3985  N   ARG B 104      56.871  83.331 296.843  1.00 32.24           N
ATOM   3986  CA  ARG B 104      57.098  82.712 298.186  1.00 32.76           C
ATOM   3987  CB  ARG B 104      58.526  82.946 298.703  1.00 31.58           C
ATOM   3988  CG  ARG B 104      58.837  82.259 300.028  1.00 31.46           C
ATOM   3989  CD  ARG B 104      60.164  82.643 300.676  1.00 31.18           C
ATOM   3990  NE  ARG B 104      61.338  82.095 300.000  1.00 30.82           N
ATOM   3991  CZ  ARG B 104      61.698  80.809 299.999  1.00 30.28           C
ATOM   3992  NH1 ARG B 104      60.977  79.909 300.633  1.00 30.45           N
ATOM   3993  NH2 ARG B 104      62.761  80.406 299.327  1.00 31.69           N
ATOM   3994  C   ARG B 104      56.073  83.299 299.163  1.00 33.30           C
ATOM   3995  O   ARG B 104      55.409  82.504 299.870  1.00 32.22           O
ATOM   3996  N   TYR B 105      55.962  84.631 299.201  1.00 32.08           N
ATOM   3997  CA  TYR B 105      55.071  85.345 300.145  1.00 31.75           C
ATOM   3998  CB  TYR B 105      55.187  86.855 299.976  1.00 33.89           C
ATOM   3999  CG  TYR B 105      54.461  87.678 301.011  1.00 34.63           C
ATOM   4000  CD1 TYR B 105      55.046  87.964 302.225  1.00 35.24           C
ATOM   4001  CE1 TYR B 105      54.396  88.737 303.170  1.00 36.46           C
ATOM   4002  CZ  TYR B 105      53.135  89.246 302.914  1.00 36.31           C
ATOM   4003  OH  TYR B 105      52.497  90.027 303.837  1.00 36.30           O
ATOM   4004  CE2 TYR B 105      52.535  88.973 301.701  1.00 35.33           C
ATOM   4005  CD2 TYR B 105      53.203  88.201 300.766  1.00 36.40           C
ATOM   4006  C   TYR B 105      53.632  84.886 299.924  1.00 30.27           C
ATOM   4007  O   TYR B 105      52.994  84.415 300.877  1.00 31.59           O
ATOM   4008  N   ARG B 106      53.138  84.988 298.696  1.00 30.05           N
ATOM   4009  CA  ARG B 106      51.682  84.848 298.412  1.00 31.05           C
ATOM   4010  CB  ARG B 106      51.351  85.514 297.074  1.00 30.54           C
ATOM   4011  CG  ARG B 106      51.612  84.618 295.874  1.00 30.08           C
ATOM   4012  CD  ARG B 106      51.428  85.304 294.540  1.00 31.12           C
ATOM   4013  NE  ARG B 106      51.178  84.282 293.528  1.00 32.53           N
ATOM   4014  CZ  ARG B 106      51.629  84.307 292.271  1.00 35.47           C
ATOM   4015  NH1 ARG B 106      52.370  85.310 291.817  1.00 34.47           N
ATOM   4016  NH2 ARG B 106      51.329  83.308 291.459  1.00 37.97           N
ATOM   4017  C   ARG B 106      51.250  83.365 298.463  1.00 30.14           C
ATOM   4018  O   ARG B 106      50.030  83.121 298.542  1.00 29.93           O
ATOM   4019  N   SER B 107      52.189  82.408 298.441  1.00 30.14           N
ATOM   4020  CA  SER B 107      51.909  80.943 298.534  1.00 30.31           C
ATOM   4021  CB  SER B 107      52.689  80.179 297.497  1.00 28.09           C
ATOM   4022  OG  SER B 107      53.995  79.926 297.972  1.00 27.43           O
ATOM   4023  C   SER B 107      52.204  80.417 299.952  1.00 29.50           C
ATOM   4024  O   SER B 107      52.085  79.168 300.182  1.00 26.31           O
ATOM   4025  N   ALA B 108      52.562  81.329 300.865  1.00 28.69           N
ATOM   4026  CA  ALA B 108      53.129  81.010 302.192  1.00 29.96           C
ATOM   4027  CB  ALA B 108      52.008  80.641 303.126  1.00 31.48           C
ATOM   4028  C   ALA B 108      54.169  79.890 302.038  1.00 29.47           C
ATOM   4029  O   ALA B 108      54.055  78.832 302.711  1.00 25.57           O
ATOM   4030  N   GLY B 109      55.109  80.103 301.107  1.00 30.32           N
ATOM   4031  CA  GLY B 109      56.322  79.286 300.914  1.00 29.57           C
ATOM   4032  C   GLY B 109      56.074  78.037 300.103  1.00 28.96           C
ATOM   4033  O   GLY B 109      57.055  77.370 299.816  1.00 28.96           O
ATOM   4034  N   GLU B 110      54.821  77.745 299.749  1.00 31.11           N
ATOM   4035  CA  GLU B 110      54.401  76.504 299.039  1.00 33.42           C
ATOM   4036  CB  GLU B 110      52.899  76.519 298.724  1.00 39.90           C
ATOM   4037  CG  GLU B 110      51.985  75.906 299.779  1.00 41.83           C
ATOM   4038  CD  GLU B 110      50.751  75.247 299.171  1.00 45.56           C
ATOM   4039  OE1 GLU B 110      50.086  75.885 298.338  1.00 43.87           O
ATOM   4040  OE2 GLU B 110      50.474  74.076 299.497  1.00 53.66           O
ATOM   4041  C   GLU B 110      55.148  76.393 297.708  1.00 30.26           C
ATOM   4042  O   GLU B 110      55.463  75.264 297.279  1.00 28.86           O
ATOM   4043  N   PHE B 111      55.321  77.531 297.045  1.00 29.40           N
ATOM   4044  CA  PHE B 111      55.997  77.686 295.732  1.00 29.77           C
ATOM   4045  CB  PHE B 111      54.996  78.105 294.648  1.00 27.70           C
ATOM   4046  CG  PHE B 111      54.024  77.036 294.240  1.00 27.26           C
ATOM   4047  CD1 PHE B 111      52.675  77.152 294.528  1.00 27.71           C
ATOM   4048  CE1 PHE B 111      51.776  76.167 294.138  1.00 27.12           C
ATOM   4049  CZ  PHE B 111      52.220  75.047 293.471  1.00 26.30           C
ATOM   4050  CD2 PHE B 111      54.460  75.904 293.569  1.00 27.44           C
ATOM   4051  CE2 PHE B 111      53.563  74.912 293.193  1.00 27.17           C
ATOM   4052  C   PHE B 111      57.100  78.739 295.881  1.00 29.83           C
ATOM   4053  O   PHE B 111      56.857  79.800 296.498  1.00 27.79           O
ATOM   4054  N   ILE B 112      58.271  78.493 295.300  1.00 32.03           N
ATOM   4055  CA  ILE B 112      59.395  79.471 295.405  1.00 35.33           C
ATOM   4056  CB  ILE B 112      60.426  78.986 296.444  1.00 35.36           C
ATOM   4057  CG1 ILE B 112      60.930  77.576 296.136  1.00 35.12           C
ATOM   4058  CG2 ILE B 112      59.853  79.077 297.852  1.00 33.27           C
ATOM   4059  CD1 ILE B 112      62.365  77.378 296.528  1.00 36.83           C
ATOM   4060  C   ILE B 112      60.006  79.750 294.021  1.00 36.83           C
ATOM   4061  O   ILE B 112      59.585  79.108 293.001  1.00 37.52           O
ATOM   4062  N   ALA B 113      60.932  80.714 293.987  1.00 35.56           N
ATOM   4063  CA  ALA B 113      61.544  81.256 292.754  1.00 37.40           C
ATOM   4064  CB  ALA B 113      60.860  82.551 292.383  1.00 39.06           C
ATOM   4065  C   ALA B 113      63.041  81.445 292.968  1.00 36.80           C
ATOM   4066  O   ALA B 113      63.534  82.575 293.032  1.00 37.19           O
ATOM   4067  N   PRO B 114      63.800  80.341 293.140  1.00 36.54           N
ATOM   4068  CA  PRO B 114      65.260  80.408 293.180  1.00 35.61           C
ATOM   4069  CB  PRO B 114      65.667  79.001 293.641  1.00 35.46           C
ATOM   4070  CG  PRO B 114      64.519  78.123 293.204  1.00 38.25           C
ATOM   4071  CD  PRO B 114      63.282  78.983 293.359  1.00 37.13           C
ATOM   4072  C   PRO B 114      65.879  80.758 291.816  1.00 36.13           C
ATOM   4073  O   PRO B 114      66.737  80.016 291.384  1.00 38.67           O
ATOM   4074  N   LEU B 115      65.458  81.882 291.212  1.00 36.62           N
ATOM   4075  CA  LEU B 115      65.957  82.411 289.913  1.00 37.25           C
ATOM   4076  CB  LEU B 115      64.873  83.194 289.165  1.00 39.68           C
ATOM   4077  CG  LEU B 115      63.552  82.474 288.916  1.00 42.19           C
ATOM   4078  CD1 LEU B 115      62.807  83.108 287.756  1.00 42.44           C
ATOM   4079  CD2 LEU B 115      63.768  80.996 288.661  1.00 43.71           C
ATOM   4080  C   LEU B 115      67.119  83.366 290.147  1.00 37.47           C
ATOM   4081  O   LEU B 115      67.093  84.110 291.144  1.00 37.13           O
ATOM   4082  N   THR B 116      68.045  83.380 289.190  1.00 41.32           N
ATOM   4083  CA  THR B 116      69.086  84.423 289.002  1.00 43.39           C
ATOM   4084  CB  THR B 116      70.463  83.792 289.242  1.00 46.39           C
ATOM   4085  OG1 THR B 116      70.392  83.136 290.508  1.00 49.66           O
ATOM   4086  CG2 THR B 116      71.593  84.796 289.225  1.00 46.47           C
ATOM   4087  C   THR B 116      68.908  85.021 287.597  1.00 39.92           C
ATOM   4088  O   THR B 116      68.944  84.232 286.628  1.00 36.08           O
ATOM   4089  N   LEU B 117      68.653  86.331 287.484  1.00 37.68           N
ATOM   4090  CA  LEU B 117      68.623  87.030 286.170  1.00 40.02           C
ATOM   4091  CB  LEU B 117      67.496  88.057 286.053  1.00 44.47           C
ATOM   4092  CG  LEU B 117      66.108  87.661 286.535  1.00 50.49           C
ATOM   4093  CD1 LEU B 117      65.075  88.518 285.807  1.00 52.30           C
ATOM   4094  CD2 LEU B 117      65.826  86.168 286.361  1.00 49.82           C
ATOM   4095  C   LEU B 117      69.928  87.792 286.006  1.00 38.57           C
ATOM   4096  O   LEU B 117      70.068  88.854 286.653  1.00 39.21           O
ATOM   4097  N   ARG B 118      70.810  87.306 285.142  1.00 36.18           N
ATOM   4098  CA  ARG B 118      72.030  88.054 284.764  1.00 38.67           C
ATOM   4099  CB  ARG B 118      73.092  87.103 284.223  1.00 39.04           C
ATOM   4100  CG  ARG B 118      73.522  86.050 285.228  1.00 39.02           C
ATOM   4101  CD  ARG B 118      74.690  85.242 284.713  1.00 38.71           C
ATOM   4102  NE  ARG B 118      74.629  85.058 283.272  1.00 38.95           N
ATOM   4103  CZ  ARG B 118      75.322  85.760 282.381  1.00 37.95           C
ATOM   4104  NH1 ARG B 118      76.149  86.714 282.771  1.00 35.89           N
ATOM   4105  NH2 ARG B 118      75.182  85.493 281.093  1.00 39.68           N
ATOM   4106  C   ARG B 118      71.663  89.109 283.718  1.00 39.31           C
ATOM   4107  O   ARG B 118      71.106  88.730 282.678  1.00 41.46           O
ATOM   4108  N   MET B 119      72.000  90.371 283.984  1.00 40.01           N
ATOM   4109  CA  MET B 119      71.746  91.515 283.079  1.00 41.77           C
ATOM   4110  CB  MET B 119      70.611  92.366 283.644  1.00 43.30           C
ATOM   4111  CG  MET B 119      69.279  91.681 283.653  1.00 43.77           C
ATOM   4112  SD  MET B 119      68.063  92.926 284.060  1.00 46.67           S
ATOM   4113  CE  MET B 119      67.179  92.097 285.378  1.00 52.70           C
ATOM   4114  C   MET B 119      72.993  92.392 282.961  1.00 43.86           C
ATOM   4115  O   MET B 119      73.269  93.172 283.877  1.00 46.59           O
ATOM   4116  N   PRO B 120      73.761  92.321 281.838  1.00 40.58           N
ATOM   4117  CA  PRO B 120      74.800  93.308 281.534  1.00 36.95           C
ATOM   4118  CB  PRO B 120      75.186  93.014 280.084  1.00 34.76           C
ATOM   4119  CG  PRO B 120      74.913  91.537 279.946  1.00 37.64           C
ATOM   4120  CD  PRO B 120      73.684  91.282 280.800  1.00 39.40           C
ATOM   4121  C   PRO B 120      74.258  94.733 281.668  1.00 35.93           C
ATOM   4122  O   PRO B 120      73.235  94.995 281.111  1.00 37.98           O
ATOM   4123  N   CYS B 121      74.940  95.597 282.415  1.00 38.15           N
ATOM   4124  CA  CYS B 121      74.437  96.946 282.773  1.00 43.48           C
ATOM   4125  CB  CYS B 121      73.953  96.993 284.217  1.00 44.32           C
ATOM   4126  SG  CYS B 121      75.297  96.787 285.404  1.00 49.02           S
ATOM   4127  C   CYS B 121      75.501  98.027 282.574  1.00 44.12           C
ATOM   4128  O   CYS B 121      76.698  97.694 282.333  1.00 42.23           O
ATOM   4129  N   GLY B 122      75.032  99.278 282.653  1.00 47.14           N
ATOM   4130  CA  GLY B 122      75.848 100.492 282.822  1.00 49.66           C
ATOM   4131  C   GLY B 122      76.576 100.859 281.555  1.00 49.05           C
ATOM   4132  O   GLY B 122      76.687  99.993 280.675  1.00 51.08           O
ATOM   4133  N   GLY B 123      77.064 102.097 281.483  1.00 51.43           N
ATOM   4134  CA  GLY B 123      77.692 102.669 280.277  1.00 53.50           C
ATOM   4135  C   GLY B 123      79.186 102.890 280.424  1.00 52.51           C
ATOM   4136  O   GLY B 123      79.806 102.263 281.312  1.00 54.85           O
ATOM   4137  N   GLY B 124      79.719 103.785 279.585  1.00 54.01           N
ATOM   4138  CA  GLY B 124      81.156 104.047 279.391  1.00 51.64           C
ATOM   4139  C   GLY B 124      81.667 103.378 278.128  1.00 51.04           C
ATOM   4140  O   GLY B 124      82.895 103.376 277.927  1.00 50.16           O
ATOM   4141  N   ILE B 125      80.761 102.831 277.309  1.00 50.53           N
ATOM   4142  CA  ILE B 125      81.092 101.988 276.123  1.00 50.45           C
ATOM   4143  CB  ILE B 125      80.676 100.522 276.365  1.00 52.06           C
ATOM   4144  CG1 ILE B 125      79.235 100.411 276.880  1.00 54.00           C
ATOM   4145  CG2 ILE B 125      81.662  99.823 277.283  1.00 49.58           C
ATOM   4146  CD1 ILE B 125      78.454  99.261 276.277  1.00 51.62           C
ATOM   4147  C   ILE B 125      80.414 102.560 274.872  1.00 51.46           C
ATOM   4148  O   ILE B 125      80.253 101.801 273.904  1.00 48.05           O
ATOM   4149  N   TYR B 126      80.047 103.845 274.876  1.00 55.98           N
ATOM   4150  CA  TYR B 126      79.387 104.528 273.731  1.00 60.80           C
ATOM   4151  CB  TYR B 126      80.382 104.726 272.577  1.00 62.89           C
ATOM   4152  CG  TYR B 126      81.380 105.852 272.733  1.00 66.39           C
ATOM   4153  CD1 TYR B 126      82.741 105.633 272.563  1.00 69.93           C
ATOM   4154  CE1 TYR B 126      83.669 106.658 272.700  1.00 71.82           C
ATOM   4155  CZ  TYR B 126      83.245 107.945 272.993  1.00 69.60           C
ATOM   4156  OH  TYR B 126      84.151 108.963 273.126  1.00 63.43           O
ATOM   4157  CE2 TYR B 126      81.889 108.187 273.150  1.00 69.16           C
ATOM   4158  CD2 TYR B 126      80.975 107.150 273.013  1.00 67.62           C
ATOM   4159  C   TYR B 126      78.159 103.704 273.306  1.00 63.72           C
ATOM   4160  O   TYR B 126      77.913 103.554 272.089  1.00 56.33           O
ATOM   4161  N   GLY B 127      77.415 103.166 274.283  1.00 70.94           N
ATOM   4162  CA  GLY B 127      76.245 102.290 274.051  1.00 67.13           C
ATOM   4163  C   GLY B 127      74.987 103.070 273.669  1.00 65.40           C
ATOM   4164  O   GLY B 127      74.030 102.439 273.169  1.00 59.45           O
ATOM   4165  N   GLY B 128      74.960 104.389 273.902  1.00 61.38           N
ATOM   4166  CA  GLY B 128      73.781 105.226 273.611  1.00 56.32           C
ATOM   4167  C   GLY B 128      72.674 104.939 274.600  1.00 54.70           C
ATOM   4168  O   GLY B 128      73.006 104.648 275.745  1.00 54.18           O
ATOM   4169  N   GLN B 129      71.408 104.987 274.176  1.00 54.34           N
ATOM   4170  CA  GLN B 129      70.238 105.076 275.098  1.00 49.73           C
ATOM   4171  CB  GLN B 129      69.050 105.773 274.428  1.00 49.63           C
ATOM   4172  CG  GLN B 129      69.022 107.277 274.673  1.00 53.56           C
ATOM   4173  CD  GLN B 129      67.861 107.981 274.009  1.00 57.77           C
ATOM   4174  OE1 GLN B 129      66.709 107.545 274.109  1.00 62.98           O
ATOM   4175  NE2 GLN B 129      68.158 109.090 273.338  1.00 50.88           N
ATOM   4176  C   GLN B 129      69.852 103.684 275.605  1.00 47.41           C
ATOM   4177  O   GLN B 129      69.375 103.604 276.761  1.00 41.67           O
ATOM   4178  N   THR B 130      70.038 102.638 274.788  1.00 45.08           N
ATOM   4179  CA  THR B 130      69.488 101.282 275.070  1.00 44.10           C
ATOM   4180  CB  THR B 130      68.432 100.821 274.041  1.00 40.04           C
ATOM   4181  OG1 THR B 130      69.050 100.545 272.781  1.00 37.78           O
ATOM   4182  CG2 THR B 130      67.291 101.796 273.844  1.00 38.89           C
ATOM   4183  C   THR B 130      70.606 100.233 275.154  1.00 45.79           C
ATOM   4184  O   THR B 130      70.259  99.038 275.173  1.00 50.26           O
ATOM   4185  N   HIS B 131      71.888 100.602 275.196  1.00 45.39           N
ATOM   4186  CA  HIS B 131      72.971  99.597 275.393  1.00 48.83           C
ATOM   4187  CB  HIS B 131      73.903  99.491 274.163  1.00 52.98           C
ATOM   4188  CG  HIS B 131      73.294  98.987 272.885  1.00 60.26           C
ATOM   4189  ND1 HIS B 131      74.040  98.275 271.959  1.00 69.18           N
ATOM   4190  CE1 HIS B 131      73.297  97.982 270.907  1.00 68.50           C
ATOM   4191  NE2 HIS B 131      72.064  98.476 271.114  1.00 62.68           N
ATOM   4192  CD2 HIS B 131      72.060  99.117 272.333  1.00 64.11           C
ATOM   4193  C   HIS B 131      73.734  99.904 276.694  1.00 47.46           C
ATOM   4194  O   HIS B 131      74.770  99.229 276.933  1.00 46.67           O
ATOM   4195  N   SER B 132      73.250 100.837 277.532  1.00 44.09           N
ATOM   4196  CA  SER B 132      74.083 101.422 278.615  1.00 46.68           C
ATOM   4197  CB  SER B 132      74.995 102.486 278.016  1.00 47.95           C
ATOM   4198  OG  SER B 132      74.267 103.417 277.242  1.00 45.84           O
ATOM   4199  C   SER B 132      73.320 101.966 279.843  1.00 47.44           C
ATOM   4200  O   SER B 132      73.983 102.685 280.639  1.00 50.10           O
ATOM   4201  N   GLN B 133      72.050 101.620 280.108  1.00 44.72           N
ATOM   4202  CA  GLN B 133      71.391 102.165 281.337  1.00 42.53           C
ATOM   4203  CB  GLN B 133      69.926 102.623 281.137  1.00 40.81           C
ATOM   4204  CG  GLN B 133      68.891 101.557 280.786  1.00 41.38           C
ATOM   4205  CD  GLN B 133      67.866 102.019 279.768  1.00 40.69           C
ATOM   4206  OE1 GLN B 133      66.658 102.041 280.016  1.00 35.90           O
ATOM   4207  NE2 GLN B 133      68.337 102.367 278.579  1.00 43.09           N
ATOM   4208  C   GLN B 133      71.684 101.222 282.518  1.00 42.36           C
ATOM   4209  O   GLN B 133      72.154 100.075 282.290  1.00 38.54           O
ATOM   4210  N   SER B 134      71.508 101.786 283.721  1.00 43.05           N
ATOM   4211  CA  SER B 134      71.784 101.239 285.073  1.00 42.94           C
ATOM   4212  CB  SER B 134      72.823 102.096 285.795  1.00 49.39           C
ATOM   4213  OG  SER B 134      74.119 101.990 285.217  1.00 55.51           O
ATOM   4214  C   SER B 134      70.475 101.232 285.858  1.00 36.51           C
ATOM   4215  O   SER B 134      70.191 102.161 286.608  1.00 32.99           O
ATOM   4216  N   PRO B 135      69.616 100.210 285.694  1.00 34.19           N
ATOM   4217  CA  PRO B 135      68.256 100.259 286.232  1.00 35.07           C
ATOM   4218  CB  PRO B 135      67.540  99.419 285.158  1.00 35.74           C
ATOM   4219  CG  PRO B 135      68.523  98.305 284.867  1.00 34.46           C
ATOM   4220  CD  PRO B 135      69.879  98.982 284.932  1.00 34.90           C
ATOM   4221  C   PRO B 135      68.049  99.665 287.638  1.00 36.00           C
ATOM   4222  O   PRO B 135      66.999  99.075 287.894  1.00 33.60           O
ATOM   4223  N   GLU B 136      69.026  99.813 288.538  1.00 38.94           N
ATOM   4224  CA  GLU B 136      69.060  98.997 289.787  1.00 38.21           C
ATOM   4225  CB  GLU B 136      70.459  98.999 290.406  1.00 39.13           C
ATOM   4226  CG  GLU B 136      70.963 100.379 290.805  1.00 42.13           C
ATOM   4227  CD  GLU B 136      71.931 101.052 289.842  1.00 44.33           C
ATOM   4228  OE1 GLU B 136      72.290 100.409 288.807  1.00 48.61           O
ATOM   4229  OE2 GLU B 136      72.350 102.210 290.141  1.00 42.92           O
ATOM   4230  C   GLU B 136      67.932  99.452 290.734  1.00 37.76           C
ATOM   4231  O   GLU B 136      67.341  98.584 291.393  1.00 38.98           O
ATOM   4232  N   ALA B 137      67.590 100.743 290.755  1.00 37.51           N
ATOM   4233  CA  ALA B 137      66.496 101.313 291.581  1.00 37.92           C
ATOM   4234  CB  ALA B 137      66.521 102.821 291.532  1.00 42.27           C
ATOM   4235  C   ALA B 137      65.137 100.801 291.104  1.00 35.15           C
ATOM   4236  O   ALA B 137      64.157 100.886 291.881  1.00 32.65           O
ATOM   4237  N   MET B 138      65.085 100.319 289.863  1.00 34.28           N
ATOM   4238  CA  MET B 138      63.885  99.693 289.254  1.00 35.39           C
ATOM   4239  CB  MET B 138      64.107  99.528 287.743  1.00 36.51           C
ATOM   4240  CG  MET B 138      62.879  99.737 286.856  1.00 38.52           C
ATOM   4241  SD  MET B 138      61.905 101.245 287.092  1.00 42.38           S
ATOM   4242  CE  MET B 138      62.760 102.399 286.026  1.00 41.88           C
ATOM   4243  C   MET B 138      63.613  98.351 289.968  1.00 34.44           C
ATOM   4244  O   MET B 138      62.428  97.985 290.098  1.00 31.79           O
ATOM   4245  N   PHE B 139      64.655  97.705 290.520  1.00 36.02           N
ATOM   4246  CA  PHE B 139      64.593  96.395 291.232  1.00 34.66           C
ATOM   4247  CB  PHE B 139      65.717  95.471 290.773  1.00 32.64           C
ATOM   4248  CG  PHE B 139      65.634  95.188 289.304  1.00 33.11           C
ATOM   4249  CD1 PHE B 139      66.621  95.634 288.437  1.00 33.95           C
ATOM   4250  CE1 PHE B 139      66.520  95.398 287.074  1.00 35.97           C
ATOM   4251  CZ  PHE B 139      65.406  94.757 286.567  1.00 36.38           C
ATOM   4252  CD2 PHE B 139      64.510  94.567 288.779  1.00 33.88           C
ATOM   4253  CE2 PHE B 139      64.402  94.339 287.416  1.00 35.01           C
ATOM   4254  C   PHE B 139      64.669  96.545 292.753  1.00 36.72           C
ATOM   4255  O   PHE B 139      63.959  95.760 293.409  1.00 38.49           O
ATOM   4256  N   THR B 140      65.487  97.460 293.296  1.00 36.83           N
ATOM   4257  CA  THR B 140      65.761  97.556 294.762  1.00 39.09           C
ATOM   4258  CB  THR B 140      66.800  98.630 295.111  1.00 41.61           C
ATOM   4259  OG1 THR B 140      66.348  99.874 294.572  1.00 39.40           O
ATOM   4260  CG2 THR B 140      68.192  98.277 294.621  1.00 41.53           C
ATOM   4261  C   THR B 140      64.466  97.808 295.543  1.00 38.28           C
ATOM   4262  O   THR B 140      64.365  97.303 296.687  1.00 33.37           O
ATOM   4263  N   GLN B 141      63.517  98.544 294.945  1.00 43.06           N
ATOM   4264  CA  GLN B 141      62.203  98.892 295.577  1.00 43.45           C
ATOM   4265  CB  GLN B 141      61.488 100.054 294.858  1.00 42.02           C
ATOM   4266  CG  GLN B 141      61.065  99.798 293.418  1.00 42.31           C
ATOM   4267  CD  GLN B 141      60.653 101.092 292.754  1.00 43.61           C
ATOM   4268  OE1 GLN B 141      61.359 101.634 291.911  1.00 51.15           O
ATOM   4269  NE2 GLN B 141      59.523 101.638 293.160  1.00 39.74           N
ATOM   4270  C   GLN B 141      61.363  97.612 295.723  1.00 38.27           C
ATOM   4271  O   GLN B 141      60.917  97.327 296.849  1.00 43.23           O
ATOM   4272  N   VAL B 142      61.243  96.832 294.656  1.00 32.23           N
ATOM   4273  CA  VAL B 142      60.506  95.537 294.647  1.00 30.93           C
ATOM   4274  CB  VAL B 142      60.812  94.748 293.364  1.00 30.38           C
ATOM   4275  CG1 VAL B 142      59.906  93.532 293.218  1.00 29.54           C
ATOM   4276  CG2 VAL B 142      60.751  95.634 292.126  1.00 30.77           C
ATOM   4277  C   VAL B 142      60.888  94.717 295.886  1.00 30.11           C
ATOM   4278  O   VAL B 142      62.035  94.280 295.953  1.00 28.17           O
ATOM   4279  N   CYS B 143      59.948  94.508 296.814  1.00 30.50           N
ATOM   4280  CA  CYS B 143      60.105  93.617 297.998  1.00 30.97           C
ATOM   4281  CB  CYS B 143      58.953  93.821 298.966  1.00 32.27           C
ATOM   4282  SG  CYS B 143      58.903  95.525 299.577  1.00 39.12           S
ATOM   4283  C   CYS B 143      60.195  92.158 297.548  1.00 29.33           C
ATOM   4284  O   CYS B 143      59.503  91.792 296.616  1.00 30.10           O
ATOM   4285  N   GLY B 144      61.061  91.361 298.160  1.00 28.91           N
ATOM   4286  CA  GLY B 144      61.200  89.928 297.829  1.00 30.84           C
ATOM   4287  C   GLY B 144      62.157  89.669 296.677  1.00 31.05           C
ATOM   4288  O   GLY B 144      62.381  88.471 296.369  1.00 27.50           O
ATOM   4289  N   LEU B 145      62.690  90.740 296.068  1.00 33.76           N
ATOM   4290  CA  LEU B 145      63.862  90.705 295.146  1.00 36.39           C
ATOM   4291  CB  LEU B 145      63.768  91.822 294.101  1.00 35.23           C
ATOM   4292  CG  LEU B 145      62.834  91.574 292.923  1.00 35.62           C
ATOM   4293  CD1 LEU B 145      63.171  92.509 291.774  1.00 35.91           C
ATOM   4294  CD2 LEU B 145      62.890  90.129 292.454  1.00 36.70           C
ATOM   4295  C   LEU B 145      65.149  90.901 295.943  1.00 39.10           C
ATOM   4296  O   LEU B 145      65.105  91.539 297.007  1.00 39.53           O
ATOM   4297  N   ARG B 146      66.264  90.430 295.393  1.00 42.20           N
ATOM   4298  CA  ARG B 146      67.620  90.649 295.956  1.00 43.67           C
ATOM   4299  CB  ARG B 146      67.981  89.380 296.737  1.00 46.96           C
ATOM   4300  CG  ARG B 146      69.429  89.299 297.184  1.00 53.70           C
ATOM   4301  CD  ARG B 146      69.706  88.094 298.063  1.00 55.76           C
ATOM   4302  NE  ARG B 146      69.777  88.488 299.462  1.00 56.01           N
ATOM   4303  CZ  ARG B 146      68.958  88.059 300.409  1.00 54.96           C
ATOM   4304  NH1 ARG B 146      67.992  87.196 300.125  1.00 52.10           N
ATOM   4305  NH2 ARG B 146      69.114  88.505 301.644  1.00 54.24           N
ATOM   4306  C   ARG B 146      68.548  91.073 294.799  1.00 40.06           C
ATOM   4307  O   ARG B 146      68.652  90.324 293.807  1.00 39.51           O
ATOM   4308  N   THR B 147      69.144  92.266 294.888  1.00 37.68           N
ATOM   4309  CA  THR B 147      69.920  92.925 293.797  1.00 37.77           C
ATOM   4310  CB  THR B 147      69.357  94.330 293.548  1.00 38.12           C
ATOM   4311  OG1 THR B 147      67.930  94.256 293.558  1.00 38.27           O
ATOM   4312  CG2 THR B 147      69.834  94.940 292.249  1.00 38.28           C
ATOM   4313  C   THR B 147      71.418  92.942 294.157  1.00 38.21           C
ATOM   4314  O   THR B 147      71.739  93.287 295.324  1.00 37.94           O
ATOM   4315  N   VAL B 148      72.292  92.584 293.200  1.00 38.96           N
ATOM   4316  CA  VAL B 148      73.759  92.312 293.393  1.00 41.25           C
ATOM   4317  CB  VAL B 148      73.998  90.815 293.695  1.00 41.86           C
ATOM   4318  CG1 VAL B 148      75.478  90.431 293.699  1.00 41.83           C
ATOM   4319  CG2 VAL B 148      73.336  90.388 294.999  1.00 41.36           C
ATOM   4320  C   VAL B 148      74.559  92.749 292.147  1.00 42.64           C
ATOM   4321  O   VAL B 148      74.077  92.499 291.020  1.00 46.43           O
ATOM   4322  N   MET B 149      75.766  93.312 292.339  1.00 43.43           N
ATOM   4323  CA  MET B 149      76.652  93.877 291.271  1.00 39.80           C
ATOM   4324  CB  MET B 149      76.302  95.349 291.039  1.00 42.43           C
ATOM   4325  CG  MET B 149      76.950  95.990 289.820  1.00 44.94           C
ATOM   4326  SD  MET B 149      76.586  97.760 289.872  1.00 48.83           S
ATOM   4327  CE  MET B 149      75.792  97.992 288.285  1.00 52.94           C
ATOM   4328  C   MET B 149      78.136  93.737 291.651  1.00 36.56           C
ATOM   4329  O   MET B 149      78.666  94.461 292.507  1.00 30.51           O
ATOM   4330  N   PRO B 150      78.863  92.790 291.009  1.00 36.26           N
ATOM   4331  CA  PRO B 150      80.308  92.671 291.191  1.00 38.67           C
ATOM   4332  CB  PRO B 150      80.655  91.326 290.532  1.00 37.13           C
ATOM   4333  CG  PRO B 150      79.549  91.076 289.537  1.00 35.13           C
ATOM   4334  CD  PRO B 150      78.325  91.761 290.102  1.00 34.52           C
ATOM   4335  C   PRO B 150      81.112  93.796 290.524  1.00 45.59           C
ATOM   4336  O   PRO B 150      80.607  94.402 289.588  1.00 46.17           O
ATOM   4337  N   SER B 151      82.351  94.009 291.001  1.00 55.54           N
ATOM   4338  CA  SER B 151      83.327  95.042 290.534  1.00 50.19           C
ATOM   4339  CB  SER B 151      83.656  95.991 291.661  1.00 53.22           C
ATOM   4340  OG  SER B 151      83.620  95.301 292.903  1.00 60.04           O
ATOM   4341  C   SER B 151      84.610  94.411 289.975  1.00 40.72           C
ATOM   4342  O   SER B 151      85.502  95.154 289.627  1.00 39.12           O
ATOM   4343  N   ASN B 152      84.709  93.089 289.889  1.00 38.42           N
ATOM   4344  CA  ASN B 152      85.992  92.410 289.562  1.00 39.62           C
ATOM   4345  CB  ASN B 152      87.072  92.735 290.600  1.00 41.08           C
ATOM   4346  CG  ASN B 152      86.840  92.038 291.925  1.00 41.33           C
ATOM   4347  OD1 ASN B 152      86.857  90.813 291.985  1.00 42.53           O
ATOM   4348  ND2 ASN B 152      86.615  92.799 292.986  1.00 38.93           N
ATOM   4349  C   ASN B 152      85.776  90.901 289.461  1.00 36.84           C
ATOM   4350  O   ASN B 152      84.851  90.356 290.049  1.00 35.90           O
ATOM   4351  N   PRO B 153      86.632  90.168 288.731  1.00 34.94           N
ATOM   4352  CA  PRO B 153      86.377  88.757 288.448  1.00 38.43           C
ATOM   4353  CB  PRO B 153      87.644  88.311 287.705  1.00 38.40           C
ATOM   4354  CG  PRO B 153      88.125  89.584 287.059  1.00 38.89           C
ATOM   4355  CD  PRO B 153      87.846  90.664 288.086  1.00 36.07           C
ATOM   4356  C   PRO B 153      86.147  87.873 289.685  1.00 40.42           C
ATOM   4357  O   PRO B 153      85.293  87.009 289.634  1.00 42.96           O
ATOM   4358  N   TYR B 154      86.915  88.085 290.755  1.00 41.83           N
ATOM   4359  CA  TYR B 154      86.881  87.222 291.967  1.00 39.27           C
ATOM   4360  CB  TYR B 154      88.028  87.533 292.944  1.00 37.75           C
ATOM   4361  CG  TYR B 154      87.992  86.630 294.144  1.00 37.75           C
ATOM   4362  CD1 TYR B 154      88.467  85.331 294.074  1.00 37.89           C
ATOM   4363  CE1 TYR B 154      88.376  84.473 295.159  1.00 37.92           C
ATOM   4364  CZ  TYR B 154      87.766  84.903 296.324  1.00 36.15           C
ATOM   4365  OH  TYR B 154      87.642  84.070 297.382  1.00 32.19           O
ATOM   4366  CE2 TYR B 154      87.258  86.184 296.406  1.00 38.82           C
ATOM   4367  CD2 TYR B 154      87.362  87.029 295.312  1.00 40.01           C
ATOM   4368  C   TYR B 154      85.482  87.340 292.587  1.00 38.02           C
ATOM   4369  O   TYR B 154      84.821  86.299 292.752  1.00 36.73           O
ATOM   4370  N   ASP B 155      85.052  88.572 292.881  1.00 37.05           N
ATOM   4371  CA  ASP B 155      83.707  88.906 293.415  1.00 37.61           C
ATOM   4372  CB  ASP B 155      83.537  90.411 293.616  1.00 40.19           C
ATOM   4373  CG  ASP B 155      84.233  90.976 294.834  1.00 41.52           C
ATOM   4374  OD1 ASP B 155      84.913  90.178 295.539  1.00 39.28           O
ATOM   4375  OD2 ASP B 155      84.069  92.214 295.063  1.00 40.37           O
ATOM   4376  C   ASP B 155      82.612  88.443 292.443  1.00 38.81           C
ATOM   4377  O   ASP B 155      81.544  88.005 292.921  1.00 41.77           O
ATOM   4378  N   ALA B 156      82.828  88.573 291.133  1.00 36.16           N
ATOM   4379  CA  ALA B 156      81.832  88.187 290.112  1.00 35.49           C
ATOM   4380  CB  ALA B 156      82.307  88.560 288.731  1.00 38.03           C
ATOM   4381  C   ALA B 156      81.561  86.685 290.242  1.00 34.91           C
ATOM   4382  O   ALA B 156      80.373  86.303 290.417  1.00 36.69           O
ATOM   4383  N   LYS B 157      82.606  85.858 290.202  1.00 31.27           N
ATOM   4384  CA  LYS B 157      82.424  84.390 290.292  1.00 31.39           C
ATOM   4385  CB  LYS B 157      83.750  83.639 290.165  1.00 29.62           C
ATOM   4386  CG  LYS B 157      83.631  82.162 290.496  1.00 29.59           C
ATOM   4387  CD  LYS B 157      84.588  81.277 289.768  1.00 30.04           C
ATOM   4388  CE  LYS B 157      84.326  79.821 290.082  1.00 31.28           C
ATOM   4389  NZ  LYS B 157      85.357  78.930 289.497  1.00 32.87           N
ATOM   4390  C   LYS B 157      81.718  84.045 291.612  1.00 31.95           C
ATOM   4391  O   LYS B 157      80.700  83.333 291.592  1.00 33.67           O
ATOM   4392  N   GLY B 158      82.248  84.518 292.731  1.00 32.69           N
ATOM   4393  CA  GLY B 158      81.806  84.084 294.070  1.00 33.90           C
ATOM   4394  C   GLY B 158      80.406  84.576 294.381  1.00 33.14           C
ATOM   4395  O   GLY B 158      79.596  83.748 294.848  1.00 31.76           O
ATOM   4396  N   LEU B 159      80.156  85.872 294.143  1.00 30.80           N
ATOM   4397  CA  LEU B 159      78.807  86.491 294.184  1.00 31.20           C
ATOM   4398  CB  LEU B 159      78.891  87.977 293.828  1.00 29.53           C
ATOM   4399  CG  LEU B 159      79.631  88.848 294.831  1.00 29.36           C
ATOM   4400  CD1 LEU B 159      79.774  90.260 294.302  1.00 29.04           C
ATOM   4401  CD2 LEU B 159      78.917  88.865 296.170  1.00 30.37           C
ATOM   4402  C   LEU B 159      77.850  85.760 293.226  1.00 32.88           C
ATOM   4403  O   LEU B 159      76.708  85.518 293.639  1.00 34.26           O
ATOM   4404  N   LEU B 160      78.243  85.429 291.989  1.00 35.22           N
ATOM   4405  CA  LEU B 160      77.269  84.766 291.082  1.00 36.02           C
ATOM   4406  CB  LEU B 160      77.774  84.555 289.653  1.00 36.22           C
ATOM   4407  CG  LEU B 160      76.691  83.964 288.740  1.00 36.46           C
ATOM   4408  CD1 LEU B 160      75.474  84.873 288.685  1.00 35.52           C
ATOM   4409  CD2 LEU B 160      77.193  83.692 287.332  1.00 37.77           C
ATOM   4410  C   LEU B 160      76.881  83.423 291.694  1.00 35.30           C
ATOM   4411  O   LEU B 160      75.677  83.145 291.744  1.00 38.52           O
ATOM   4412  N   ILE B 161      77.864  82.648 292.151  1.00 35.01           N
ATOM   4413  CA  ILE B 161      77.642  81.308 292.768  1.00 35.33           C
ATOM   4414  CB  ILE B 161      78.982  80.614 293.073  1.00 34.16           C
ATOM   4415  CG1 ILE B 161      79.720  80.313 291.765  1.00 34.46           C
ATOM   4416  CG2 ILE B 161      78.761  79.362 293.904  1.00 32.99           C
ATOM   4417  CD1 ILE B 161      80.978  79.511 291.912  1.00 34.86           C
ATOM   4418  C   ILE B 161      76.745  81.500 293.997  1.00 35.97           C
ATOM   4419  O   ILE B 161      75.652  80.924 294.025  1.00 37.38           O
ATOM   4420  N   ALA B 162      77.153  82.341 294.941  1.00 36.55           N
ATOM   4421  CA  ALA B 162      76.313  82.771 296.085  1.00 36.66           C
ATOM   4422  CB  ALA B 162      76.874  84.020 296.713  1.00 37.86           C
ATOM   4423  C   ALA B 162      74.879  83.029 295.623  1.00 33.99           C
ATOM   4424  O   ALA B 162      73.934  82.556 296.284  1.00 37.01           O
ATOM   4425  N   SER B 163      74.738  83.787 294.545  1.00 30.17           N
ATOM   4426  CA  SER B 163      73.431  84.256 294.044  1.00 28.50           C
ATOM   4427  CB  SER B 163      73.605  85.355 293.069  1.00 27.68           C
ATOM   4428  OG  SER B 163      74.012  86.529 293.749  1.00 28.73           O
ATOM   4429  C   SER B 163      72.659  83.074 293.467  1.00 28.32           C
ATOM   4430  O   SER B 163      71.502  82.919 293.846  1.00 32.49           O
ATOM   4431  N   ILE B 164      73.270  82.257 292.612  1.00 26.95           N
ATOM   4432  CA  ILE B 164      72.584  81.083 291.988  1.00 26.38           C
ATOM   4433  CB  ILE B 164      73.498  80.354 290.981  1.00 25.33           C
ATOM   4434  CG1 ILE B 164      73.866  81.268 289.803  1.00 25.39           C
ATOM   4435  CG2 ILE B 164      72.863  79.048 290.509  1.00 24.41           C
ATOM   4436  CD1 ILE B 164      74.946  80.710 288.891  1.00 25.40           C
ATOM   4437  C   ILE B 164      72.080  80.159 293.104  1.00 27.27           C
ATOM   4438  O   ILE B 164      70.950  79.663 293.007  1.00 25.45           O
ATOM   4439  N   GLU B 165      72.880  79.979 294.150  1.00 31.04           N
ATOM   4440  CA  GLU B 165      72.603  79.029 295.260  1.00 33.40           C
ATOM   4441  CB  GLU B 165      73.866  78.780 296.089  1.00 35.60           C
ATOM   4442  CG  GLU B 165      74.808  77.732 295.504  1.00 34.36           C
ATOM   4443  CD  GLU B 165      75.835  77.292 296.536  1.00 35.04           C
ATOM   4444  OE1 GLU B 165      76.350  78.173 297.293  1.00 36.27           O
ATOM   4445  OE2 GLU B 165      76.075  76.077 296.631  1.00 33.91           O
ATOM   4446  C   GLU B 165      71.492  79.579 296.159  1.00 31.36           C
ATOM   4447  O   GLU B 165      70.761  78.770 296.757  1.00 33.33           O
ATOM   4448  N   CYS B 166      71.384  80.899 296.265  1.00 29.30           N
ATOM   4449  CA  CYS B 166      70.383  81.582 297.126  1.00 28.17           C
ATOM   4450  CB  CYS B 166      70.506  83.089 297.013  1.00 25.69           C
ATOM   4451  SG  CYS B 166      69.302  83.938 298.053  1.00 24.95           S
ATOM   4452  C   CYS B 166      68.970  81.175 296.713  1.00 30.28           C
ATOM   4453  O   CYS B 166      68.719  81.017 295.513  1.00 30.72           O
ATOM   4454  N   ASP B 167      68.080  81.015 297.683  1.00 34.19           N
ATOM   4455  CA  ASP B 167      66.681  80.561 297.458  1.00 35.94           C
ATOM   4456  CB  ASP B 167      66.225  79.623 298.580  1.00 37.66           C
ATOM   4457  CG  ASP B 167      66.687  78.194 298.388  1.00 40.94           C
ATOM   4458  OD1 ASP B 167      67.185  77.881 297.291  1.00 41.25           O
ATOM   4459  OD2 ASP B 167      66.537  77.405 299.334  1.00 49.88           O
ATOM   4460  C   ASP B 167      65.762  81.779 297.304  1.00 33.53           C
ATOM   4461  O   ASP B 167      64.558  81.599 297.108  1.00 37.40           O
ATOM   4462  N   ASP B 168      66.296  82.979 297.426  1.00 29.75           N
ATOM   4463  CA  ASP B 168      65.556  84.188 297.037  1.00 30.55           C
ATOM   4464  CB  ASP B 168      65.890  85.342 297.971  1.00 31.35           C
ATOM   4465  CG  ASP B 168      65.533  85.019 299.406  1.00 33.63           C
ATOM   4466  OD1 ASP B 168      64.476  84.368 299.595  1.00 34.08           O
ATOM   4467  OD2 ASP B 168      66.328  85.385 300.320  1.00 36.67           O
ATOM   4468  C   ASP B 168      65.914  84.426 295.581  1.00 33.83           C
ATOM   4469  O   ASP B 168      66.952  83.930 295.120  1.00 35.04           O
ATOM   4470  N   PRO B 169      65.070  85.170 294.825  1.00 33.52           N
ATOM   4471  CA  PRO B 169      65.373  85.527 293.446  1.00 32.62           C
ATOM   4472  CB  PRO B 169      64.040  86.008 292.877  1.00 32.88           C
ATOM   4473  CG  PRO B 169      63.040  85.818 293.988  1.00 32.18           C
ATOM   4474  CD  PRO B 169      63.825  85.797 295.272  1.00 32.05           C
ATOM   4475  C   PRO B 169      66.382  86.680 293.434  1.00 32.50           C
ATOM   4476  O   PRO B 169      66.157  87.681 294.137  1.00 30.41           O
ATOM   4477  N   VAL B 170      67.446  86.518 292.650  1.00 32.59           N
ATOM   4478  CA  VAL B 170      68.543  87.520 292.533  1.00 33.60           C
ATOM   4479  CB  VAL B 170      69.923  86.889 292.807  1.00 33.08           C
ATOM   4480  CG1 VAL B 170      71.025  87.925 292.723  1.00 32.88           C
ATOM   4481  CG2 VAL B 170      69.980  86.187 294.150  1.00 33.05           C
ATOM   4482  C   VAL B 170      68.490  88.190 291.148  1.00 34.13           C
ATOM   4483  O   VAL B 170      68.531  87.480 290.095  1.00 32.32           O
ATOM   4484  N   ILE B 171      68.425  89.521 291.158  1.00 34.52           N
ATOM   4485  CA  ILE B 171      68.835  90.386 290.013  1.00 36.31           C
ATOM   4486  CB  ILE B 171      68.116  91.755 290.048  1.00 36.65           C
ATOM   4487  CG1 ILE B 171      66.598  91.613 290.196  1.00 36.56           C
ATOM   4488  CG2 ILE B 171      68.482  92.570 288.822  1.00 36.63           C
ATOM   4489  CD1 ILE B 171      65.975  90.624 289.225  1.00 36.73           C
ATOM   4490  C   ILE B 171      70.356  90.535 290.102  1.00 34.73           C
ATOM   4491  O   ILE B 171      70.819  91.239 291.024  1.00 35.61           O
ATOM   4492  N   PHE B 172      71.102  89.863 289.225  1.00 32.56           N
ATOM   4493  CA  PHE B 172      72.583  89.928 289.187  1.00 32.88           C
ATOM   4494  CB  PHE B 172      73.191  88.542 289.002  1.00 34.76           C
ATOM   4495  CG  PHE B 172      74.657  88.457 289.342  1.00 35.71           C
ATOM   4496  CD1 PHE B 172      75.073  88.422 290.660  1.00 36.30           C
ATOM   4497  CE1 PHE B 172      76.416  88.316 290.971  1.00 38.54           C
ATOM   4498  CZ  PHE B 172      77.356  88.238 289.967  1.00 39.44           C
ATOM   4499  CD2 PHE B 172      75.616  88.374 288.345  1.00 36.97           C
ATOM   4500  CE2 PHE B 172      76.960  88.263 288.653  1.00 36.82           C
ATOM   4501  C   PHE B 172      72.999  90.835 288.040  1.00 32.55           C
ATOM   4502  O   PHE B 172      73.016  90.353 286.910  1.00 32.38           O
ATOM   4503  N   LEU B 173      73.284  92.101 288.342  1.00 33.43           N
ATOM   4504  CA  LEU B 173      73.654  93.146 287.355  1.00 34.48           C
ATOM   4505  CB  LEU B 173      73.235  94.500 287.930  1.00 35.54           C
ATOM   4506  CG  LEU B 173      71.726  94.751 287.981  1.00 39.26           C
ATOM   4507  CD1 LEU B 173      71.380  95.934 288.881  1.00 41.33           C
ATOM   4508  CD2 LEU B 173      71.163  94.984 286.588  1.00 40.18           C
ATOM   4509  C   LEU B 173      75.164  93.082 287.097  1.00 37.68           C
ATOM   4510  O   LEU B 173      75.931  93.118 288.086  1.00 41.84           O
ATOM   4511  N   GLU B 174      75.581  93.002 285.828  1.00 37.97           N
ATOM   4512  CA  GLU B 174      77.009  92.873 285.412  1.00 40.17           C
ATOM   4513  CB  GLU B 174      77.164  91.640 284.521  1.00 37.23           C
ATOM   4514  CG  GLU B 174      76.768  90.355 285.207  1.00 36.17           C
ATOM   4515  CD  GLU B 174      76.764  89.143 284.294  1.00 39.52           C
ATOM   4516  OE1 GLU B 174      77.380  89.213 283.217  1.00 44.61           O
ATOM   4517  OE2 GLU B 174      76.151  88.118 284.654  1.00 41.51           O
ATOM   4518  C   GLU B 174      77.469  94.129 284.666  1.00 42.20           C
ATOM   4519  O   GLU B 174      76.992  94.368 283.568  1.00 47.42           O
ATOM   4520  N   PRO B 175      78.404  94.972 285.186  1.00 43.58           N
ATOM   4521  CA  PRO B 175      78.864  96.152 284.436  1.00 43.92           C
ATOM   4522  CB  PRO B 175      79.697  96.961 285.452  1.00 43.89           C
ATOM   4523  CG  PRO B 175      79.523  96.268 286.808  1.00 42.29           C
ATOM   4524  CD  PRO B 175      79.034  94.866 286.515  1.00 41.57           C
ATOM   4525  C   PRO B 175      79.735  95.767 283.227  1.00 46.62           C
ATOM   4526  O   PRO B 175      80.835  95.285 283.470  1.00 52.50           O
ATOM   4527  N   LYS B 176      79.257  95.923 281.982  1.00 43.61           N
ATOM   4528  CA  LYS B 176      79.963  95.350 280.792  1.00 41.49           C
ATOM   4529  CB  LYS B 176      79.079  95.330 279.543  1.00 41.07           C
ATOM   4530  CG  LYS B 176      78.622  96.688 279.025  1.00 43.77           C
ATOM   4531  CD  LYS B 176      77.339  96.619 278.203  1.00 45.90           C
ATOM   4532  CE  LYS B 176      76.085  96.588 279.055  1.00 49.20           C
ATOM   4533  NZ  LYS B 176      75.567  97.950 279.345  1.00 50.99           N
ATOM   4534  C   LYS B 176      81.263  96.134 280.580  1.00 40.04           C
ATOM   4535  O   LYS B 176      82.259  95.556 280.098  1.00 37.32           O
ATOM   4536  N   ARG B 177      81.252  97.394 281.008  1.00 40.42           N
ATOM   4537  CA  ARG B 177      82.437  98.280 281.141  1.00 40.12           C
ATOM   4538  CB  ARG B 177      82.036  99.510 281.962  1.00 43.30           C
ATOM   4539  CG  ARG B 177      83.109 100.581 282.039  1.00 44.60           C
ATOM   4540  CD  ARG B 177      83.612 101.014 280.669  1.00 47.01           C
ATOM   4541  NE  ARG B 177      84.688 100.174 280.143  1.00 48.73           N
ATOM   4542  CZ  ARG B 177      85.395 100.438 279.049  1.00 44.98           C
ATOM   4543  NH1 ARG B 177      85.147 101.524 278.337  1.00 45.89           N
ATOM   4544  NH2 ARG B 177      86.353  99.613 278.675  1.00 43.33           N
ATOM   4545  C   ARG B 177      83.604  97.553 281.822  1.00 36.67           C
ATOM   4546  O   ARG B 177      84.754  97.861 281.480  1.00 34.06           O
ATOM   4547  N   LEU B 178      83.327  96.661 282.779  1.00 36.92           N
ATOM   4548  CA  LEU B 178      84.365  95.927 283.556  1.00 38.23           C
ATOM   4549  CB  LEU B 178      84.010  95.947 285.047  1.00 37.23           C
ATOM   4550  CG  LEU B 178      83.766  97.340 285.639  1.00 40.62           C
ATOM   4551  CD1 LEU B 178      83.538  97.288 287.140  1.00 42.76           C
ATOM   4552  CD2 LEU B 178      84.915  98.276 285.346  1.00 42.32           C
ATOM   4553  C   LEU B 178      84.510  94.493 283.036  1.00 39.85           C
ATOM   4554  O   LEU B 178      85.172  93.706 283.713  1.00 38.88           O
ATOM   4555  N   TYR B 179      83.966  94.161 281.863  1.00 40.90           N
ATOM   4556  CA  TYR B 179      83.995  92.765 281.362  1.00 44.80           C
ATOM   4557  CB  TYR B 179      83.102  92.574 280.130  1.00 46.30           C
ATOM   4558  CG  TYR B 179      81.710  92.044 280.381  1.00 48.61           C
ATOM   4559  CD1 TYR B 179      80.723  92.150 279.416  1.00 48.73           C
ATOM   4560  CE1 TYR B 179      79.441  91.677 279.634  1.00 51.32           C
ATOM   4561  CZ  TYR B 179      79.120  91.067 280.835  1.00 53.76           C
ATOM   4562  OH  TYR B 179      77.871  90.570 281.080  1.00 50.47           O
ATOM   4563  CE2 TYR B 179      80.091  90.948 281.807  1.00 55.39           C
ATOM   4564  CD2 TYR B 179      81.366  91.435 281.575  1.00 54.17           C
ATOM   4565  C   TYR B 179      85.449  92.344 281.086  1.00 47.82           C
ATOM   4566  O   TYR B 179      85.805  91.192 281.387  1.00 51.38           O
ATOM   4567  N   ASN B 180      86.264  93.244 280.521  1.00 50.51           N
ATOM   4568  CA  ASN B 180      87.581  92.912 279.910  1.00 44.50           C
ATOM   4569  CB  ASN B 180      87.644  93.486 278.501  1.00 42.53           C
ATOM   4570  CG  ASN B 180      86.741  92.684 277.595  1.00 44.90           C
ATOM   4571  OD1 ASN B 180      86.957  91.484 277.407  1.00 48.10           O
ATOM   4572  ND2 ASN B 180      85.692  93.316 277.098  1.00 43.69           N
ATOM   4573  C   ASN B 180      88.740  93.375 280.798  1.00 43.13           C
ATOM   4574  O   ASN B 180      89.829  92.784 280.670  1.00 44.23           O
ATOM   4575  N   GLY B 181      88.495  94.371 281.657  1.00 39.66           N
ATOM   4576  CA  GLY B 181      89.445  94.959 282.616  1.00 36.04           C
ATOM   4577  C   GLY B 181      88.796  96.147 283.317  1.00 36.55           C
ATOM   4578  O   GLY B 181      87.805  96.683 282.820  1.00 33.04           O
ATOM   4579  N   PRO B 182      89.360  96.617 284.459  1.00 38.81           N
ATOM   4580  CA  PRO B 182      88.755  97.684 285.255  1.00 38.35           C
ATOM   4581  CB  PRO B 182      89.680  97.831 286.468  1.00 37.88           C
ATOM   4582  CG  PRO B 182      91.005  97.326 285.967  1.00 37.97           C
ATOM   4583  CD  PRO B 182      90.661  96.203 285.007  1.00 39.14           C
ATOM   4584  C   PRO B 182      88.729  98.975 284.438  1.00 40.70           C
ATOM   4585  O   PRO B 182      89.258  98.962 283.340  1.00 47.79           O
ATOM   4586  N   PHE B 183      88.149 100.045 284.982  1.00 41.37           N
ATOM   4587  CA  PHE B 183      87.897 101.298 284.229  1.00 43.17           C
ATOM   4588  CB  PHE B 183      86.755 101.077 283.232  1.00 46.06           C
ATOM   4589  CG  PHE B 183      86.442 102.277 282.378  1.00 49.64           C
ATOM   4590  CD1 PHE B 183      87.080 102.466 281.163  1.00 51.40           C
ATOM   4591  CE1 PHE B 183      86.807 103.589 280.396  1.00 56.80           C
ATOM   4592  CZ  PHE B 183      85.885 104.522 280.827  1.00 56.78           C
ATOM   4593  CD2 PHE B 183      85.525 103.231 282.804  1.00 52.76           C
ATOM   4594  CE2 PHE B 183      85.242 104.346 282.030  1.00 53.35           C
ATOM   4595  C   PHE B 183      87.625 102.445 285.207  1.00 45.90           C
ATOM   4596  O   PHE B 183      86.597 102.417 285.926  1.00 46.78           O
ATOM   4597  N   ASP B 184      88.516 103.443 285.192  1.00 48.62           N
ATOM   4598  CA  ASP B 184      88.556 104.583 286.150  1.00 49.46           C
ATOM   4599  CB  ASP B 184      90.001 104.953 286.509  1.00 52.14           C
ATOM   4600  CG  ASP B 184      91.064 104.524 285.504  1.00 57.44           C
ATOM   4601  OD1 ASP B 184      92.228 104.348 285.919  1.00 62.98           O
ATOM   4602  OD2 ASP B 184      90.729 104.357 284.317  1.00 58.34           O
ATOM   4603  C   ASP B 184      87.774 105.783 285.592  1.00 48.33           C
ATOM   4604  O   ASP B 184      87.548 106.724 286.360  1.00 47.30           O
ATOM   4605  N   GLY B 185      87.348 105.748 284.327  1.00 50.08           N
ATOM   4606  CA  GLY B 185      86.682 106.881 283.652  1.00 55.13           C
ATOM   4607  C   GLY B 185      87.673 107.735 282.878  1.00 61.40           C
ATOM   4608  O   GLY B 185      87.279 108.838 282.427  1.00 57.92           O
ATOM   4609  N   HIS B 186      88.911 107.233 282.733  1.00 69.88           N
ATOM   4610  CA  HIS B 186      90.035 107.826 281.955  1.00 73.79           C
ATOM   4611  CB  HIS B 186      91.329 107.793 282.797  1.00 70.98           C
ATOM   4612  CG  HIS B 186      91.417 108.854 283.853  1.00 75.30           C
ATOM   4613  ND1 HIS B 186      91.063 110.186 283.622  1.00 81.44           N
ATOM   4614  CE1 HIS B 186      91.245 110.896 284.723  1.00 73.33           C
ATOM   4615  NE2 HIS B 186      91.733 110.077 285.665  1.00 70.77           N
ATOM   4616  CD2 HIS B 186      91.845 108.807 285.136  1.00 74.49           C
ATOM   4617  C   HIS B 186      90.165 107.099 280.601  1.00 81.10           C
ATOM   4618  O   HIS B 186      91.085 106.254 280.467  1.00 78.57           O
ATOM   4619  N   HIS B 187      89.264 107.414 279.651  1.00 83.45           N
ATOM   4620  CA  HIS B 187      89.247 106.956 278.228  1.00 80.67           C
ATOM   4621  CB  HIS B 187      87.962 107.422 277.542  1.00 80.01           C
ATOM   4622  CG  HIS B 187      87.795 108.903 277.563  1.00 80.88           C
ATOM   4623  ND1 HIS B 187      87.224 109.563 278.641  1.00 77.60           N
ATOM   4624  CE1 HIS B 187      87.201 110.858 278.400  1.00 79.46           C
ATOM   4625  NE2 HIS B 187      87.760 111.063 277.194  1.00 87.27           N
ATOM   4626  CD2 HIS B 187      88.139 109.854 276.666  1.00 82.31           C
ATOM   4627  C   HIS B 187      90.461 107.500 277.460  1.00 84.23           C
ATOM   4628  O   HIS B 187      90.720 107.029 276.346  1.00 77.82           O
ATOM   4629  N   ASP B 188      91.136 108.498 278.029  1.00 95.72           N
ATOM   4630  CA  ASP B 188      92.450 109.043 277.592  1.00100.65           C
ATOM   4631  CB  ASP B 188      92.870 110.178 278.539  1.00101.31           C
ATOM   4632  CG  ASP B 188      91.694 110.982 279.093  1.00 97.40           C
ATOM   4633  OD1 ASP B 188      90.858 111.417 278.270  1.00 89.84           O
ATOM   4634  OD2 ASP B 188      91.598 111.137 280.345  1.00 82.14           O
ATOM   4635  C   ASP B 188      93.479 107.897 277.520  1.00100.54           C
ATOM   4636  O   ASP B 188      94.158 107.771 276.493  1.00 95.89           O
ATOM   4637  N   ARG B 189      93.556 107.060 278.557  1.00108.76           N
ATOM   4638  CA  ARG B 189      94.553 105.960 278.690  1.00115.03           C
ATOM   4639  CB  ARG B 189      95.010 105.785 280.151  1.00121.15           C
ATOM   4640  CG  ARG B 189      94.498 106.802 281.169  1.00119.08           C
ATOM   4641  CD  ARG B 189      95.127 108.184 281.059  1.00123.45           C
ATOM   4642  NE  ARG B 189      94.529 109.162 281.970  1.00122.79           N
ATOM   4643  CZ  ARG B 189      95.096 110.304 282.365  1.00114.27           C
ATOM   4644  NH1 ARG B 189      96.303 110.644 281.946  1.00122.55           N
ATOM   4645  NH2 ARG B 189      94.456 111.104 283.197  1.00106.77           N
ATOM   4646  C   ARG B 189      93.924 104.656 278.190  1.00115.52           C
ATOM   4647  O   ARG B 189      92.993 104.167 278.826  1.00121.74           O
ATOM   4648  N   PRO B 190      94.375 104.042 277.062  1.00111.73           N
ATOM   4649  CA  PRO B 190      93.840 102.743 276.623  1.00104.60           C
ATOM   4650  CB  PRO B 190      94.761 102.334 275.458  1.00100.28           C
ATOM   4651  CG  PRO B 190      95.297 103.650 274.923  1.00104.56           C
ATOM   4652  CD  PRO B 190      95.388 104.567 276.131  1.00108.74           C
ATOM   4653  C   PRO B 190      93.838 101.679 277.742  1.00100.08           C
ATOM   4654  O   PRO B 190      94.845 101.530 278.401  1.00 96.70           O
ATOM   4655  N   VAL B 191      92.715 100.967 277.924  1.00 92.73           N
ATOM   4656  CA  VAL B 191      92.378 100.157 279.141  1.00 85.48           C
ATOM   4657  CB  VAL B 191      90.862  99.852 279.228  1.00 87.69           C
ATOM   4658  CG1 VAL B 191      90.524  98.643 280.103  1.00 81.73           C
ATOM   4659  CG2 VAL B 191      90.077 101.072 279.697  1.00 84.16           C
ATOM   4660  C   VAL B 191      93.228  98.881 279.155  1.00 76.95           C
ATOM   4661  O   VAL B 191      93.366  98.252 278.101  1.00 69.61           O
ATOM   4662  N   THR B 192      93.743  98.531 280.340  1.00 76.77           N
ATOM   4663  CA  THR B 192      94.625  97.367 280.635  1.00 75.98           C
ATOM   4664  CB  THR B 192      95.506  97.630 281.871  1.00 82.66           C
ATOM   4665  OG1 THR B 192      94.647  98.106 282.916  1.00 73.84           O
ATOM   4666  CG2 THR B 192      96.654  98.593 281.619  1.00 79.51           C
ATOM   4667  C   THR B 192      93.771  96.137 280.921  1.00 67.12           C
ATOM   4668  O   THR B 192      92.778  96.259 281.630  1.00 63.63           O
ATOM   4669  N   PRO B 193      94.142  94.924 280.438  1.00 66.35           N
ATOM   4670  CA  PRO B 193      93.378  93.703 280.730  1.00 66.32           C
ATOM   4671  CB  PRO B 193      94.110  92.580 279.962  1.00 66.39           C
ATOM   4672  CG  PRO B 193      94.991  93.299 278.953  1.00 64.49           C
ATOM   4673  CD  PRO B 193      95.295  94.654 279.564  1.00 66.82           C
ATOM   4674  C   PRO B 193      93.306  93.372 282.233  1.00 62.74           C
ATOM   4675  O   PRO B 193      93.922  94.081 283.024  1.00 60.85           O
ATOM   4676  N   TRP B 194      92.549  92.326 282.598  1.00 56.11           N
ATOM   4677  CA  TRP B 194      92.343  91.927 284.017  1.00 51.74           C
ATOM   4678  CB  TRP B 194      91.114  91.019 284.213  1.00 47.81           C
ATOM   4679  CG  TRP B 194      89.857  91.794 284.474  1.00 46.78           C
ATOM   4680  CD1 TRP B 194      88.778  91.883 283.649  1.00 45.95           C
ATOM   4681  NE1 TRP B 194      87.834  92.715 284.186  1.00 44.33           N
ATOM   4682  CE2 TRP B 194      88.280  93.192 285.389  1.00 43.34           C
ATOM   4683  CD2 TRP B 194      89.561  92.642 285.605  1.00 45.35           C
ATOM   4684  CE3 TRP B 194      90.230  92.978 286.790  1.00 46.02           C
ATOM   4685  CZ3 TRP B 194      89.629  93.839 287.690  1.00 45.10           C
ATOM   4686  CH2 TRP B 194      88.362  94.371 287.447  1.00 43.10           C
ATOM   4687  CZ2 TRP B 194      87.669  94.055 286.301  1.00 43.36           C
ATOM   4688  C   TRP B 194      93.634  91.285 284.520  1.00 50.85           C
ATOM   4689  O   TRP B 194      93.998  91.527 285.690  1.00 50.19           O
ATOM   4690  N   SER B 195      94.310  90.544 283.642  1.00 51.29           N
ATOM   4691  CA  SER B 195      95.575  89.815 283.918  1.00 53.50           C
ATOM   4692  CB  SER B 195      96.156  89.313 282.646  1.00 53.66           C
ATOM   4693  OG  SER B 195      96.210  90.381 281.711  1.00 55.12           O
ATOM   4694  C   SER B 195      96.569  90.733 284.632  1.00 58.76           C
ATOM   4695  O   SER B 195      97.310  90.241 285.495  1.00 62.54           O
ATOM   4696  N   LYS B 196      96.584  92.018 284.280  1.00 62.55           N
ATOM   4697  CA  LYS B 196      97.599  92.985 284.759  1.00 64.90           C
ATOM   4698  CB  LYS B 196      98.023  93.889 283.592  1.00 74.32           C
ATOM   4699  CG  LYS B 196      98.977  93.258 282.573  1.00 81.93           C
ATOM   4700  CD  LYS B 196      99.288  94.126 281.341  1.00 90.52           C
ATOM   4701  CE  LYS B 196      99.938  95.470 281.638  1.00 95.75           C
ATOM   4702  NZ  LYS B 196     101.412  95.369 281.788  1.00 96.16           N
ATOM   4703  C   LYS B 196      97.043  93.770 285.953  1.00 64.35           C
ATOM   4704  O   LYS B 196      97.515  94.885 286.161  1.00 69.10           O
ATOM   4705  N   HIS B 197      96.108  93.215 286.733  1.00 70.56           N
ATOM   4706  CA  HIS B 197      95.456  93.920 287.879  1.00 72.44           C
ATOM   4707  CB  HIS B 197      94.153  94.593 287.425  1.00 73.51           C
ATOM   4708  CG  HIS B 197      94.324  96.026 287.053  1.00 75.98           C
ATOM   4709  ND1 HIS B 197      94.197  97.055 287.984  1.00 83.44           N
ATOM   4710  CE1 HIS B 197      94.411  98.209 287.382  1.00 84.49           C
ATOM   4711  NE2 HIS B 197      94.666  97.957 286.078  1.00 82.69           N
ATOM   4712  CD2 HIS B 197      94.620  96.604 285.868  1.00 74.07           C
ATOM   4713  C   HIS B 197      95.216  92.976 289.057  1.00 72.26           C
ATOM   4714  O   HIS B 197      95.250  91.764 288.895  1.00 72.14           O
ATOM   4715  N   PRO B 198      94.960  93.496 290.283  1.00 79.77           N
ATOM   4716  CA  PRO B 198      94.574  92.649 291.416  1.00 81.11           C
ATOM   4717  CB  PRO B 198      94.855  93.508 292.670  1.00 77.32           C
ATOM   4718  CG  PRO B 198      95.216  94.909 292.161  1.00 77.02           C
ATOM   4719  CD  PRO B 198      95.035  94.919 290.654  1.00 79.75           C
ATOM   4720  C   PRO B 198      93.088  92.224 291.356  1.00 79.54           C
ATOM   4721  O   PRO B 198      92.245  93.057 290.953  1.00 78.77           O
ATOM   4722  N   HIS B 199      92.799  90.968 291.749  1.00 60.82           N
ATOM   4723  CA  HIS B 199      91.442  90.356 291.859  1.00 49.96           C
ATOM   4724  CB  HIS B 199      90.363  91.386 292.259  1.00 46.57           C
ATOM   4725  CG  HIS B 199      90.498  91.962 293.633  1.00 48.01           C
ATOM   4726  ND1 HIS B 199      90.465  91.175 294.788  1.00 53.43           N
ATOM   4727  CE1 HIS B 199      90.577  91.947 295.852  1.00 53.66           C
ATOM   4728  NE2 HIS B 199      90.668  93.224 295.423  1.00 51.02           N
ATOM   4729  CD2 HIS B 199      90.608  93.242 294.054  1.00 46.83           C
ATOM   4730  C   HIS B 199      91.066  89.626 290.558  1.00 43.36           C
ATOM   4731  O   HIS B 199      89.875  89.300 290.397  1.00 40.06           O
ATOM   4732  N   SER B 200      92.026  89.381 289.664  1.00 38.21           N
ATOM   4733  CA  SER B 200      91.835  88.596 288.414  1.00 38.38           C
ATOM   4734  CB  SER B 200      92.621  89.195 287.286  1.00 39.60           C
ATOM   4735  OG  SER B 200      93.951  88.688 287.264  1.00 38.26           O
ATOM   4736  C   SER B 200      92.257  87.145 288.661  1.00 37.71           C
ATOM   4737  O   SER B 200      92.063  86.278 287.771  1.00 32.08           O
ATOM   4738  N   ALA B 201      92.889  86.935 289.816  1.00 39.62           N
ATOM   4739  CA  ALA B 201      93.224  85.622 290.404  1.00 41.70           C
ATOM   4740  CB  ALA B 201      94.209  85.878 291.523  1.00 40.47           C
ATOM   4741  C   ALA B 201      91.916  84.939 290.872  1.00 44.05           C
ATOM   4742  O   ALA B 201      91.293  85.416 291.870  1.00 41.88           O
ATOM   4743  N   VAL B 202      91.461  83.892 290.170  1.00 39.45           N
ATOM   4744  CA  VAL B 202      90.115  83.300 290.418  1.00 38.04           C
ATOM   4745  CB  VAL B 202      89.108  83.617 289.295  1.00 40.37           C
ATOM   4746  CG1 VAL B 202      87.757  82.981 289.597  1.00 42.84           C
ATOM   4747  CG2 VAL B 202      88.938  85.113 289.052  1.00 39.89           C
ATOM   4748  C   VAL B 202      90.235  81.796 290.596  1.00 36.38           C
ATOM   4749  O   VAL B 202      90.625  81.091 289.669  1.00 38.24           O
ATOM   4750  N   PRO B 203      89.815  81.261 291.763  1.00 35.48           N
ATOM   4751  CA  PRO B 203      89.791  79.809 291.986  1.00 36.24           C
ATOM   4752  CB  PRO B 203      89.143  79.671 293.366  1.00 35.38           C
ATOM   4753  CG  PRO B 203      89.377  81.017 294.037  1.00 34.65           C
ATOM   4754  CD  PRO B 203      89.352  82.036 292.923  1.00 33.58           C
ATOM   4755  C   PRO B 203      88.972  79.058 290.924  1.00 37.49           C
ATOM   4756  O   PRO B 203      87.966  79.577 290.506  1.00 39.90           O
ATOM   4757  N   ASP B 204      89.412  77.871 290.511  1.00 39.01           N
ATOM   4758  CA  ASP B 204      88.865  77.175 289.313  1.00 43.45           C
ATOM   4759  CB  ASP B 204      89.846  76.127 288.766  1.00 51.12           C
ATOM   4760  CG  ASP B 204      91.172  76.707 288.293  1.00 56.44           C
ATOM   4761  OD1 ASP B 204      92.240  76.133 288.635  1.00 63.40           O
ATOM   4762  OD2 ASP B 204      91.133  77.741 287.609  1.00 59.53           O
ATOM   4763  C   ASP B 204      87.497  76.545 289.619  1.00 39.89           C
ATOM   4764  O   ASP B 204      86.675  76.509 288.682  1.00 35.14           O
ATOM   4765  N   GLY B 205      87.278  76.057 290.855  1.00 39.09           N
ATOM   4766  CA  GLY B 205      86.086  75.287 291.299  1.00 35.73           C
ATOM   4767  C   GLY B 205      85.178  76.078 292.239  1.00 33.94           C
ATOM   4768  O   GLY B 205      85.090  77.311 292.087  1.00 34.92           O
ATOM   4769  N   TYR B 206      84.501  75.420 293.184  1.00 31.80           N
ATOM   4770  CA  TYR B 206      83.364  76.038 293.918  1.00 32.30           C
ATOM   4771  CB  TYR B 206      82.493  74.992 294.607  1.00 32.61           C
ATOM   4772  CG  TYR B 206      81.437  75.578 295.516  1.00 34.93           C
ATOM   4773  CD1 TYR B 206      80.260  76.114 295.021  1.00 34.93           C
ATOM   4774  CE1 TYR B 206      79.283  76.624 295.860  1.00 34.71           C
ATOM   4775  CZ  TYR B 206      79.474  76.624 297.230  1.00 35.42           C
ATOM   4776  OH  TYR B 206      78.528  77.106 298.093  1.00 36.10           O
ATOM   4777  CE2 TYR B 206      80.643  76.102 297.745  1.00 35.79           C
ATOM   4778  CD2 TYR B 206      81.601  75.582 296.890  1.00 37.06           C
ATOM   4779  C   TYR B 206      83.876  77.025 294.961  1.00 32.84           C
ATOM   4780  O   TYR B 206      84.833  76.698 295.636  1.00 36.99           O
ATOM   4781  N   TYR B 207      83.234  78.177 295.113  1.00 31.45           N
ATOM   4782  CA  TYR B 207      83.492  79.099 296.252  1.00 33.12           C
ATOM   4783  CB  TYR B 207      84.945  79.597 296.246  1.00 31.87           C
ATOM   4784  CG  TYR B 207      85.219  80.749 295.313  1.00 31.71           C
ATOM   4785  CD1 TYR B 207      85.062  82.069 295.725  1.00 29.44           C
ATOM   4786  CE1 TYR B 207      85.269  83.128 294.859  1.00 29.43           C
ATOM   4787  CZ  TYR B 207      85.655  82.876 293.550  1.00 32.68           C
ATOM   4788  OH  TYR B 207      85.892  83.903 292.673  1.00 32.18           O
ATOM   4789  CE2 TYR B 207      85.827  81.565 293.122  1.00 33.53           C
ATOM   4790  CD2 TYR B 207      85.605  80.515 294.002  1.00 32.56           C
ATOM   4791  C   TYR B 207      82.443  80.222 296.205  1.00 33.90           C
ATOM   4792  O   TYR B 207      81.832  80.407 295.139  1.00 35.74           O
ATOM   4793  N   THR B 208      82.206  80.919 297.318  1.00 32.51           N
ATOM   4794  CA  THR B 208      81.201  82.010 297.393  1.00 35.51           C
ATOM   4795  CB  THR B 208      79.986  81.721 298.299  1.00 37.17           C
ATOM   4796  OG1 THR B 208      80.397  81.736 299.666  1.00 37.70           O
ATOM   4797  CG2 THR B 208      79.278  80.413 298.005  1.00 36.64           C
ATOM   4798  C   THR B 208      81.868  83.248 297.960  1.00 35.22           C
ATOM   4799  O   THR B 208      82.762  83.098 298.794  1.00 36.08           O
ATOM   4800  N   VAL B 209      81.409  84.415 297.533  1.00 35.21           N
ATOM   4801  CA  VAL B 209      81.561  85.663 298.323  1.00 34.99           C
ATOM   4802  CB  VAL B 209      81.990  86.868 297.467  1.00 32.58           C
ATOM   4803  CG1 VAL B 209      81.970  88.156 298.274  1.00 31.45           C
ATOM   4804  CG2 VAL B 209      83.368  86.652 296.863  1.00 31.77           C
ATOM   4805  C   VAL B 209      80.220  85.852 299.013  1.00 35.02           C
ATOM   4806  O   VAL B 209      79.177  85.809 298.373  1.00 30.86           O
ATOM   4807  N   PRO B 210      80.200  85.988 300.353  1.00 37.04           N
ATOM   4808  CA  PRO B 210      78.934  86.024 301.077  1.00 40.56           C
ATOM   4809  CB  PRO B 210      79.377  86.014 302.558  1.00 38.45           C
ATOM   4810  CG  PRO B 210      80.763  86.593 302.535  1.00 37.13           C
ATOM   4811  CD  PRO B 210      81.366  86.104 301.237  1.00 35.94           C
ATOM   4812  C   PRO B 210      78.091  87.238 300.640  1.00 41.43           C
ATOM   4813  O   PRO B 210      78.638  88.327 300.419  1.00 42.32           O
ATOM   4814  N   LEU B 211      76.780  87.027 300.490  1.00 40.80           N
ATOM   4815  CA  LEU B 211      75.841  88.132 300.181  1.00 42.24           C
ATOM   4816  CB  LEU B 211      74.493  87.577 299.714  1.00 40.30           C
ATOM   4817  CG  LEU B 211      74.558  86.732 298.442  1.00 41.53           C
ATOM   4818  CD1 LEU B 211      73.365  85.812 298.307  1.00 43.57           C
ATOM   4819  CD2 LEU B 211      74.660  87.603 297.213  1.00 44.07           C
ATOM   4820  C   LEU B 211      75.724  89.000 301.434  1.00 44.09           C
ATOM   4821  O   LEU B 211      76.155  88.559 302.527  1.00 41.60           O
ATOM   4822  N   ASP B 212      75.215  90.212 301.255  1.00 46.97           N
ATOM   4823  CA  ASP B 212      75.072  91.223 302.327  1.00 50.04           C
ATOM   4824  CB  ASP B 212      74.094  90.734 303.392  1.00 53.55           C
ATOM   4825  CG  ASP B 212      72.663  90.617 302.909  1.00 54.43           C
ATOM   4826  OD1 ASP B 212      72.079  91.653 302.580  1.00 59.31           O
ATOM   4827  OD2 ASP B 212      72.147  89.496 302.884  1.00 60.40           O
ATOM   4828  C   ASP B 212      76.433  91.535 302.957  1.00 52.10           C
ATOM   4829  O   ASP B 212      76.446  91.835 304.166  1.00 50.34           O
ATOM   4830  N   LYS B 213      77.534  91.503 302.192  1.00 58.75           N
ATOM   4831  CA  LYS B 213      78.870  91.909 302.723  1.00 59.20           C
ATOM   4832  CB  LYS B 213      79.610  90.692 303.299  1.00 69.72           C
ATOM   4833  CG  LYS B 213      79.030  90.319 304.669  1.00 88.29           C
ATOM   4834  CD  LYS B 213      79.530  89.087 305.420  1.00 94.43           C
ATOM   4835  CE  LYS B 213      78.771  88.906 306.727  1.00 86.46           C
ATOM   4836  NZ  LYS B 213      79.173  87.670 307.432  1.00 87.14           N
ATOM   4837  C   LYS B 213      79.583  92.800 301.696  1.00 50.90           C
ATOM   4838  O   LYS B 213      79.980  92.336 300.607  1.00 46.01           O
ATOM   4839  N   ALA B 214      79.659  94.079 302.063  1.00 44.45           N
ATOM   4840  CA  ALA B 214      80.322  95.174 301.338  1.00 44.39           C
ATOM   4841  CB  ALA B 214      79.819  96.496 301.865  1.00 44.45           C
ATOM   4842  C   ALA B 214      81.821  95.008 301.550  1.00 47.19           C
ATOM   4843  O   ALA B 214      82.182  94.281 302.476  1.00 48.67           O
ATOM   4844  N   ALA B 215      82.655  95.646 300.726  1.00 50.23           N
ATOM   4845  CA  ALA B 215      84.133  95.539 300.773  1.00 47.62           C
ATOM   4846  CB  ALA B 215      84.650  94.704 299.633  1.00 45.66           C
ATOM   4847  C   ALA B 215      84.729  96.942 300.741  1.00 53.40           C
ATOM   4848  O   ALA B 215      84.429  97.711 299.787  1.00 57.09           O
ATOM   4849  N   ILE B 216      85.532  97.254 301.760  1.00 59.53           N
ATOM   4850  CA  ILE B 216      86.347  98.503 301.830  1.00 59.59           C
ATOM   4851  CB  ILE B 216      86.862  98.781 303.268  1.00 59.33           C
ATOM   4852  CG1 ILE B 216      85.883  98.380 304.383  1.00 55.73           C
ATOM   4853  CG2 ILE B 216      87.301 100.233 303.402  1.00 58.36           C
ATOM   4854  CD1 ILE B 216      85.087  99.527 304.960  1.00 56.58           C
ATOM   4855  C   ILE B 216      87.481  98.309 300.808  1.00 55.91           C
ATOM   4856  O   ILE B 216      88.352  97.466 301.053  1.00 53.31           O
ATOM   4857  N   THR B 217      87.426  98.967 299.652  1.00 56.47           N
ATOM   4858  CA  THR B 217      88.465  98.823 298.596  1.00 59.83           C
ATOM   4859  CB  THR B 217      87.960  99.256 297.213  1.00 68.41           C
ATOM   4860  OG1 THR B 217      86.660  99.827 297.385  1.00 69.85           O
ATOM   4861  CG2 THR B 217      87.948  98.104 296.223  1.00 69.29           C
ATOM   4862  C   THR B 217      89.698  99.643 298.977  1.00 52.59           C
ATOM   4863  O   THR B 217      90.809  99.160 298.741  1.00 44.38           O
ATOM   4864  N   ARG B 218      89.464 100.846 299.504  1.00 51.01           N
ATOM   4865  CA  ARG B 218      90.483 101.848 299.883  1.00 52.58           C
ATOM   4866  CB  ARG B 218      90.556 102.965 298.835  1.00 63.33           C
ATOM   4867  CG  ARG B 218      91.696 103.961 299.029  1.00 70.62           C
ATOM   4868  CD  ARG B 218      91.244 105.416 299.144  1.00 71.90           C
ATOM   4869  NE  ARG B 218      92.270 106.267 299.734  1.00 70.32           N
ATOM   4870  CZ  ARG B 218      93.343 106.722 299.092  1.00 75.11           C
ATOM   4871  NH1 ARG B 218      93.548 106.445 297.814  1.00 76.16           N
ATOM   4872  NH2 ARG B 218      94.217 107.467 299.738  1.00 82.97           N
ATOM   4873  C   ARG B 218      90.075 102.409 301.237  1.00 49.98           C
ATOM   4874  O   ARG B 218      89.089 103.146 301.333  1.00 41.75           O
ATOM   4875  N   PRO B 219      90.808 102.050 302.317  1.00 50.62           N
ATOM   4876  CA  PRO B 219      90.543 102.607 303.650  1.00 47.02           C
ATOM   4877  CB  PRO B 219      91.440 101.786 304.587  1.00 47.80           C
ATOM   4878  CG  PRO B 219      91.894 100.587 303.751  1.00 49.42           C
ATOM   4879  CD  PRO B 219      91.899 101.063 302.315  1.00 47.41           C
ATOM   4880  C   PRO B 219      90.895 104.101 303.709  1.00 44.37           C
ATOM   4881  O   PRO B 219      91.771 104.519 302.971  1.00 43.29           O
ATOM   4882  N   GLY B 220      90.205 104.867 304.558  1.00 43.63           N
ATOM   4883  CA  GLY B 220      90.418 106.322 304.718  1.00 44.31           C
ATOM   4884  C   GLY B 220      89.667 106.913 305.908  1.00 47.87           C
ATOM   4885  O   GLY B 220      88.843 106.195 306.528  1.00 49.97           O
ATOM   4886  N   ASN B 221      89.930 108.180 306.243  1.00 49.66           N
ATOM   4887  CA  ASN B 221      89.390 108.814 307.476  1.00 52.79           C
ATOM   4888  CB  ASN B 221      90.494 109.022 308.518  1.00 54.19           C
ATOM   4889  CG  ASN B 221      91.142 107.719 308.945  1.00 57.63           C
ATOM   4890  OD1 ASN B 221      90.973 107.283 310.084  1.00 57.45           O
ATOM   4891  ND2 ASN B 221      91.867 107.079 308.036  1.00 57.03           N
ATOM   4892  C   ASN B 221      88.668 110.130 307.166  1.00 54.69           C
ATOM   4893  O   ASN B 221      88.031 110.660 308.092  1.00 51.20           O
ATOM   4894  N   ASP B 222      88.758 110.640 305.932  1.00 62.48           N
ATOM   4895  CA  ASP B 222      88.237 111.984 305.548  1.00 71.43           C
ATOM   4896  CB  ASP B 222      89.010 112.608 304.379  1.00 78.41           C
ATOM   4897  CG  ASP B 222      90.456 112.998 304.654  1.00 82.95           C
ATOM   4898  OD1 ASP B 222      90.901 114.012 304.074  1.00 75.66           O
ATOM   4899  OD2 ASP B 222      91.139 112.262 305.401  1.00 92.63           O
ATOM   4900  C   ASP B 222      86.754 111.878 305.157  1.00 71.80           C
ATOM   4901  O   ASP B 222      85.938 112.630 305.751  1.00 64.52           O
ATOM   4902  N   VAL B 223      86.440 111.009 304.176  1.00 73.02           N
ATOM   4903  CA  VAL B 223      85.079 110.798 303.581  1.00 66.46           C
ATOM   4904  CB  VAL B 223      84.899 111.551 302.248  1.00 68.67           C
ATOM   4905  CG1 VAL B 223      83.453 111.530 301.789  1.00 69.44           C
ATOM   4906  CG2 VAL B 223      85.391 112.983 302.318  1.00 72.00           C
ATOM   4907  C   VAL B 223      84.824 109.295 303.375  1.00 61.68           C
ATOM   4908  O   VAL B 223      85.760 108.572 302.955  1.00 56.27           O
ATOM   4909  N   SER B 224      83.578 108.872 303.633  1.00 59.58           N
ATOM   4910  CA  SER B 224      83.006 107.530 303.341  1.00 55.77           C
ATOM   4911  CB  SER B 224      82.079 107.071 304.454  1.00 57.60           C
ATOM   4912  OG  SER B 224      82.691 107.179 305.734  1.00 54.89           O
ATOM   4913  C   SER B 224      82.277 107.586 301.986  1.00 50.77           C
ATOM   4914  O   SER B 224      81.264 108.318 301.859  1.00 47.99           O
ATOM   4915  N   VAL B 225      82.797 106.863 300.997  1.00 46.37           N
ATOM   4916  CA  VAL B 225      82.273 106.849 299.606  1.00 44.94           C
ATOM   4917  CB  VAL B 225      83.379 107.170 298.585  1.00 45.16           C
ATOM   4918  CG1 VAL B 225      83.006 106.769 297.170  1.00 49.63           C
ATOM   4919  CG2 VAL B 225      83.723 108.642 298.610  1.00 44.62           C
ATOM   4920  C   VAL B 225      81.606 105.490 299.372  1.00 47.06           C
ATOM   4921  O   VAL B 225      82.304 104.453 299.258  1.00 47.49           O
ATOM   4922  N   LEU B 226      80.277 105.515 299.332  1.00 49.00           N
ATOM   4923  CA  LEU B 226      79.414 104.355 299.009  1.00 47.57           C
ATOM   4924  CB  LEU B 226      78.053 104.536 299.693  1.00 51.02           C
ATOM   4925  CG  LEU B 226      78.085 105.008 301.152  1.00 52.00           C
ATOM   4926  CD1 LEU B 226      76.674 105.272 301.670  1.00 50.83           C
ATOM   4927  CD2 LEU B 226      78.813 103.999 302.038  1.00 51.14           C
ATOM   4928  C   LEU B 226      79.282 104.307 297.488  1.00 42.81           C
ATOM   4929  O   LEU B 226      78.925 105.333 296.886  1.00 41.25           O
ATOM   4930  N   THR B 227      79.603 103.174 296.882  1.00 40.18           N
ATOM   4931  CA  THR B 227      79.516 103.005 295.412  1.00 41.28           C
ATOM   4932  CB  THR B 227      80.656 103.799 294.746  1.00 44.68           C
ATOM   4933  OG1 THR B 227      80.265 104.192 293.427  1.00 46.11           O
ATOM   4934  CG2 THR B 227      81.971 103.047 294.690  1.00 43.74           C
ATOM   4935  C   THR B 227      79.456 101.502 295.102  1.00 37.97           C
ATOM   4936  O   THR B 227      79.463 100.701 296.066  1.00 34.85           O
ATOM   4937  N   TYR B 228      79.389 101.152 293.811  1.00 35.25           N
ATOM   4938  CA  TYR B 228      79.364  99.761 293.278  1.00 34.80           C
ATOM   4939  CB  TYR B 228      77.986  99.125 293.448  1.00 36.18           C
ATOM   4940  CG  TYR B 228      76.820 100.057 293.215  1.00 36.90           C
ATOM   4941  CD1 TYR B 228      76.210 100.145 291.975  1.00 35.00           C
ATOM   4942  CE1 TYR B 228      75.141 100.993 291.760  1.00 34.58           C
ATOM   4943  CZ  TYR B 228      74.646 101.754 292.801  1.00 35.60           C
ATOM   4944  OH  TYR B 228      73.585 102.593 292.611  1.00 44.91           O
ATOM   4945  CE2 TYR B 228      75.227 101.673 294.049  1.00 35.30           C
ATOM   4946  CD2 TYR B 228      76.308 100.834 294.244  1.00 36.43           C
ATOM   4947  C   TYR B 228      79.748  99.789 291.804  1.00 33.73           C
ATOM   4948  O   TYR B 228      79.744 100.881 291.238  1.00 31.67           O
ATOM   4949  N   GLY B 229      80.125  98.645 291.229  1.00 36.72           N
ATOM   4950  CA  GLY B 229      80.483  98.542 289.795  1.00 42.14           C
ATOM   4951  C   GLY B 229      81.586  99.507 289.335  1.00 41.84           C
ATOM   4952  O   GLY B 229      82.539  99.733 290.089  1.00 46.80           O
ATOM   4953  N   THR B 230      81.492 100.018 288.104  1.00 43.50           N
ATOM   4954  CA  THR B 230      82.537 100.833 287.424  1.00 45.07           C
ATOM   4955  CB  THR B 230      82.071 101.320 286.042  1.00 48.09           C
ATOM   4956  OG1 THR B 230      81.624 100.246 285.204  1.00 45.51           O
ATOM   4957  CG2 THR B 230      83.171 102.058 285.311  1.00 49.79           C
ATOM   4958  C   THR B 230      82.942 102.012 288.324  1.00 45.64           C
ATOM   4959  O   THR B 230      84.143 102.211 288.539  1.00 54.69           O
ATOM   4960  N   THR B 231      81.985 102.742 288.877  1.00 42.08           N
ATOM   4961  CA  THR B 231      82.239 103.898 289.773  1.00 45.04           C
ATOM   4962  CB  THR B 231      80.922 104.491 290.288  1.00 49.33           C
ATOM   4963  OG1 THR B 231      80.185 103.513 291.026  1.00 49.31           O
ATOM   4964  CG2 THR B 231      80.058 105.029 289.171  1.00 51.50           C
ATOM   4965  C   THR B 231      83.140 103.550 290.977  1.00 44.84           C
ATOM   4966  O   THR B 231      83.635 104.500 291.624  1.00 41.31           O
ATOM   4967  N   VAL B 232      83.328 102.274 291.327  1.00 46.24           N
ATOM   4968  CA  VAL B 232      84.265 101.874 292.424  1.00 52.06           C
ATOM   4969  CB  VAL B 232      84.267 100.349 292.682  1.00 54.72           C
ATOM   4970  CG1 VAL B 232      85.436  99.900 293.550  1.00 57.15           C
ATOM   4971  CG2 VAL B 232      82.972  99.879 293.308  1.00 54.33           C
ATOM   4972  C   VAL B 232      85.664 102.371 292.041  1.00 51.03           C
ATOM   4973  O   VAL B 232      86.244 103.218 292.777  1.00 43.52           O
ATOM   4974  N   TYR B 233      86.150 101.856 290.910  1.00 50.30           N
ATOM   4975  CA  TYR B 233      87.460 102.173 290.291  1.00 49.84           C
ATOM   4976  CB  TYR B 233      87.629 101.307 289.045  1.00 48.74           C
ATOM   4977  CG  TYR B 233      87.959  99.877 289.373  1.00 47.64           C
ATOM   4978  CD1 TYR B 233      87.007  98.883 289.283  1.00 48.22           C
ATOM   4979  CE1 TYR B 233      87.314  97.567 289.589  1.00 50.37           C
ATOM   4980  CZ  TYR B 233      88.581  97.230 290.024  1.00 50.79           C
ATOM   4981  OH  TYR B 233      88.877  95.930 290.325  1.00 51.38           O
ATOM   4982  CE2 TYR B 233      89.543  98.218 290.135  1.00 51.60           C
ATOM   4983  CD2 TYR B 233      89.221  99.526 289.816  1.00 48.53           C
ATOM   4984  C   TYR B 233      87.581 103.678 290.010  1.00 50.09           C
ATOM   4985  O   TYR B 233      88.696 104.196 290.123  1.00 47.00           O
ATOM   4986  N   VAL B 234      86.478 104.357 289.671  1.00 56.44           N
ATOM   4987  CA  VAL B 234      86.437 105.843 289.483  1.00 57.70           C
ATOM   4988  CB  VAL B 234      85.072 106.364 288.992  1.00 55.67           C
ATOM   4989  CG1 VAL B 234      85.004 107.887 289.032  1.00 53.37           C
ATOM   4990  CG2 VAL B 234      84.719 105.842 287.605  1.00 56.34           C
ATOM   4991  C   VAL B 234      86.802 106.504 290.811  1.00 60.96           C
ATOM   4992  O   VAL B 234      87.796 107.250 290.837  1.00 72.67           O
[truncated: 1,444,397 more chars]
